# Supplementary material for: 1,3-Dimethyl­benzo[b]dibenzothio­phene
Source: Acta Crystallogr Sect E Struct Rep Online. 2009 Jan 31;65(Pt 2):o440. doi: 10.1107/S1600536809003456 (PMC2968210; doi:10.1107/S1600536809003456)
Supplement: Supplementary file 1 [file e-65-0o440-sup1.cif]

##############################################################################
###                                                                        ###
###        Electronic paper (Acta Crystallographica Section E)             ###
###                                                                        ###
##############################################################################
#                                                                            #
# This CIF contains the data in a paper accepted for publication in Acta     #
# Crystallographica Section E. It conforms to the requirements of Notes      #
# for Authors for Section E, and has been peer reviewed under the auspices   #
# of the IUCr Commission on Journals.                                        #
#                                                                            #
# Full details of the Crystallographic Information File format               #
# are given in the paper "The Crystallographic Information File (CIF):       #
# a New Standard Archive File for Crystallography" by S. R. Hall, F. H.      #
# Allen and I. D. Brown [Acta Cryst. (1991), A47, 655-685].                  #
#                                                                            #
# The current version of the core CIF dictionary is obtainable from          #
# ftp://ftp.iucr.org/pub/cif_core.dic. The current version number is 2.4.    #
#                                                                            #
# Software is freely available for graphical display of the structure(s) in  #
# this CIF.  For information consult the CIF home page http://www.iucr.org/  #
# cif/home.html                                                              #
#                                                                            #
# This file may be used for bona fide research purposes within the           #
# scientific community so long as proper attribution is given to the journal # 
# article from which it was obtained.                                        #
#                                                                            #
##############################################################################
                                             
data_I
_audit_creation_method     SHELXL-97
_chemical_name_systematic
;
1,3-Dimethylbenzo[<i>b</i>]dibenzothiophene
;
_chemical_name_common     ?
_chemical_formula_moiety     'C18 H14 S'
_chemical_formula_sum     'C18 H14 S'
_chemical_formula_iupac     'C18 H14 S'
_chemical_formula_weight     262.35
_chemical_melting_point     ?
_symmetry_cell_setting     monoclinic
_symmetry_space_group_name_H-M     'P 21/n'
_symmetry_space_group_name_Hall     '-P 2yn'
loop_
    _symmetry_equiv_pos_as_xyz
    'x, y, z'
    '-x+1/2, y+1/2, -z+1/2'
    '-x, -y, -z'
    'x-1/2, -y-1/2, z-1/2'
_cell_length_a     10.0219(3)
_cell_length_b     5.8692(5)
_cell_length_c     22.8554(5)
_cell_angle_alpha     90.00
_cell_angle_beta     99.7870(10)
_cell_angle_gamma     90.00
_cell_volume     1324.80(12)
_cell_formula_units_Z     4
_cell_measurement_reflns_used     6370
_cell_measurement_theta_min     2.11
_cell_measurement_theta_max     27.44
_cell_measurement_temperature     295(2)
_exptl_crystal_description     block
_exptl_crystal_colour     colourless
_exptl_crystal_size_max     0.26
_exptl_crystal_size_mid     0.20
_exptl_crystal_size_min     0.18
_exptl_crystal_density_diffrn     1.315
_exptl_crystal_density_meas     ?
_exptl_crystal_density_method     'not measured'
_exptl_crystal_F_000     552
_exptl_absorpt_coefficient_mu     0.226
_exptl_absorpt_correction_type     multi-scan
_exptl_absorpt_process_details     '(SADABS; Sheldrick, 1996)'
_exptl_absorpt_correction_T_min     0.9436
_exptl_absorpt_correction_T_max     0.9605
_exptl_special_details
;
;
_diffrn_ambient_temperature     295(2)
_diffrn_radiation_type     MoK\a
_diffrn_radiation_wavelength     0.71073
_diffrn_radiation_source     'fine-focus sealed tube'
_diffrn_radiation_monochromator     graphite
_diffrn_measurement_device_type     'Bruker Kappa APEXII'
_diffrn_measurement_method     '\w and \f'
_diffrn_detector_area_resol_mean     ?
_diffrn_reflns_number     27929
_diffrn_reflns_av_R_equivalents     0.0287
_diffrn_reflns_av_sigmaI/netI     0.0161
_diffrn_reflns_theta_min     1.81
_diffrn_reflns_theta_max     27.48
_diffrn_reflns_theta_full     27.48
_diffrn_measured_fraction_theta_max     0.998
_diffrn_measured_fraction_theta_full     0.998
_diffrn_reflns_limit_h_min     -13
_diffrn_reflns_limit_h_max     13
_diffrn_reflns_limit_k_min     -7
_diffrn_reflns_limit_k_max     7
_diffrn_reflns_limit_l_min     -29
_diffrn_reflns_limit_l_max     29
_diffrn_standards_number     0
_diffrn_standards_interval_count     ?
_diffrn_standards_interval_time     0
_diffrn_standards_decay_%     0
_refine_special_details
;
;
_reflns_number_total     3030
_reflns_number_gt     2574
_reflns_threshold_expression     I>2\s(I)
_refine_ls_structure_factor_coef     Fsqd
_refine_ls_matrix_type     full
_refine_ls_R_factor_all     0.0545
_refine_ls_R_factor_gt     0.0458
_refine_ls_wR_factor_gt     0.1283
_refine_ls_wR_factor_ref     0.1365
_refine_ls_goodness_of_fit_ref     1.083
_refine_ls_restrained_S_all     1.083
_refine_ls_number_reflns     3030
_refine_ls_number_parameters     174
_refine_ls_number_restraints     0
_refine_ls_hydrogen_treatment     constr
_refine_ls_weighting_scheme     calc
_refine_ls_weighting_details
         'calc w=1/[\s^2^(Fo^2^)+(0.0636P)^2^+0.5697P] where P=(Fo^2^+2Fc^2^)/3'
_atom_sites_solution_hydrogens     geom
_atom_sites_solution_primary     direct
_atom_sites_solution_secondary     difmap
_refine_ls_shift/su_max     0.000
_refine_ls_shift/su_mean     0.000
_refine_diff_density_max     0.264
_refine_diff_density_min     -0.291
_refine_ls_extinction_method     none
_refine_ls_extinction_coef     ?
loop_
    _atom_type_symbol
    _atom_type_description
    _atom_type_scat_dispersion_real
    _atom_type_scat_dispersion_imag
    _atom_type_scat_source
    'C' 'C' 0.0033 0.0016
                         'International Tables Vol C Tables 4.2.6.8 and 6.1.1.4'
    'H' 'H' 0.0000 0.0000
                         'International Tables Vol C Tables 4.2.6.8 and 6.1.1.4'
    'S' 'S' 0.1246 0.1234
                         'International Tables Vol C Tables 4.2.6.8 and 6.1.1.4'
_computing_data_collection     'APEX2 (Bruker, 2004)'
_computing_cell_refinement     'APEX2 (Bruker, 2004)'
_computing_data_reduction     'APEX2 (Bruker, 2004)'
_computing_structure_solution     'SHELXS97 (Sheldrick, 2008)'
_computing_structure_refinement     'SHELXL97 (Sheldrick, 2008)'
_computing_molecular_graphics     'PLATON (Spek, 2003)'
_computing_publication_material     'SHELXL97 (Sheldrick, 2008)'
loop_
    _atom_site_type_symbol
    _atom_site_label
    _atom_site_fract_x
    _atom_site_fract_y
    _atom_site_fract_z
    _atom_site_U_iso_or_equiv
    _atom_site_adp_type
    _atom_site_calc_flag
    _atom_site_refinement_flags
    _atom_site_occupancy
    _atom_site_disorder_assembly
    _atom_site_disorder_group
    C C1 0.07838(18) -0.0783(3) 0.33166(8) 0.0456(4) Uani d . 1 . .
    C C2 -0.0587(2) -0.0829(4) 0.30694(10) 0.0567(5) Uani d . 1 . .
    H H2 -0.1153 -0.1953 0.3177 0.068 Uiso calc R 1 . .
    C C3 -0.1081(2) 0.0813(4) 0.26653(9) 0.0603(6) Uani d . 1 . .
    H H3 -0.1993 0.0801 0.2496 0.072 Uiso calc R 1 . .
    C C4 -0.0245(2) 0.2490(4) 0.25047(9) 0.0579(5) Uani d . 1 . .
    H H4 -0.0599 0.3589 0.2228 0.069 Uiso calc R 1 . .
    C C5 0.1110(2) 0.2546(3) 0.27511(8) 0.0494(5) Uani d . 1 . .
    H H5 0.1667 0.3678 0.2641 0.059 Uiso calc R 1 . .
    C C6 0.16390(17) 0.0909(3) 0.31632(7) 0.0403(4) Uani d . 1 . .
    C C7 0.30153(17) 0.0662(3) 0.34821(7) 0.0378(4) Uani d . 1 . .
    C C8 0.41378(18) 0.1971(3) 0.34603(7) 0.0408(4) Uani d . 1 . .
    H H8 0.4071 0.3228 0.3209 0.049 Uiso calc R 1 . .
    C C9 0.53930(17) 0.1436(3) 0.38139(7) 0.0390(4) Uani d . 1 . .
    C C10 0.65545(19) 0.2770(3) 0.37964(8) 0.0472(4) Uani d . 1 . .
    H H10 0.6490 0.4027 0.3545 0.057 Uiso calc R 1 . .
    C C11 0.77693(19) 0.2268(3) 0.41376(9) 0.0480(4) Uani d . 1 . .
    C C12 0.78456(18) 0.0376(3) 0.45225(8) 0.0477(4) Uani d . 1 . .
    H H12 0.8674 0.0037 0.4757 0.057 Uiso calc R 1 . .
    C C13 0.67622(18) -0.0979(3) 0.45659(8) 0.0419(4) Uani d . 1 . .
    C C14 0.54908(17) -0.0488(3) 0.41992(7) 0.0381(4) Uani d . 1 . .
    C C15 0.43329(18) -0.1822(3) 0.42159(8) 0.0437(4) Uani d . 1 . .
    H H15 0.4381 -0.3086 0.4464 0.052 Uiso calc R 1 . .
    C C16 0.31376(18) -0.1253(3) 0.38656(8) 0.0418(4) Uani d . 1 . .
    C C17 0.6892(2) -0.2914(4) 0.49988(9) 0.0523(5) Uani d . 1 . .
    H H17A 0.7795 -0.2944 0.5222 0.078 Uiso calc R 1 . .
    H H17B 0.6709 -0.4324 0.4787 0.078 Uiso calc R 1 . .
    H H17C 0.6256 -0.2714 0.5265 0.078 Uiso calc R 1 . .
    C C18 0.9007(2) 0.3703(4) 0.41279(11) 0.0648(6) Uani d . 1 . .
    H H18A 0.9598 0.2941 0.3902 0.097 Uiso calc R 1 . .
    H H18B 0.9471 0.3935 0.4527 0.097 Uiso calc R 1 . .
    H H18C 0.8742 0.5149 0.3949 0.097 Uiso calc R 1 . .
    S S1 0.16072(5) -0.26890(9) 0.38419(3) 0.0592(2) Uani d . 1 . .
loop_
    _atom_site_aniso_label
    _atom_site_aniso_U_11
    _atom_site_aniso_U_22
    _atom_site_aniso_U_33
    _atom_site_aniso_U_12
    _atom_site_aniso_U_13
    _atom_site_aniso_U_23
    C1 0.0419(9) 0.0449(10) 0.0474(9) -0.0078(8) 0.0001(7) -0.0003(8)
    C2 0.0429(10) 0.0597(12) 0.0632(12) -0.0153(9) -0.0030(9) 0.0030(10)
    C3 0.0429(10) 0.0772(15) 0.0557(11) -0.0015(10) -0.0060(8) -0.0008(10)
    C4 0.0542(11) 0.0668(14) 0.0491(11) 0.0049(10) -0.0018(9) 0.0105(9)
    C5 0.0511(10) 0.0519(11) 0.0442(9) -0.0012(8) 0.0053(8) 0.0069(8)
    C6 0.0406(9) 0.0429(9) 0.0367(8) -0.0034(7) 0.0042(7) -0.0033(7)
    C7 0.0391(8) 0.0378(8) 0.0361(8) -0.0034(7) 0.0054(6) -0.0014(6)
    C8 0.0425(9) 0.0404(9) 0.0393(8) -0.0059(7) 0.0068(7) 0.0049(7)
    C9 0.0388(8) 0.0408(9) 0.0383(8) -0.0050(7) 0.0089(6) -0.0013(7)
    C10 0.0447(10) 0.0488(10) 0.0494(10) -0.0102(8) 0.0120(8) 0.0035(8)
    C11 0.0391(9) 0.0550(11) 0.0513(10) -0.0108(8) 0.0116(8) -0.0053(8)
    C12 0.0352(8) 0.0562(11) 0.0507(10) 0.0011(8) 0.0042(7) -0.0036(8)
    C13 0.0401(9) 0.0432(9) 0.0422(9) 0.0020(7) 0.0066(7) -0.0026(7)
    C14 0.0387(8) 0.0371(9) 0.0386(8) -0.0022(7) 0.0068(6) -0.0023(7)
    C15 0.0445(9) 0.0353(9) 0.0497(10) -0.0051(7) 0.0036(7) 0.0050(7)
    C16 0.0417(9) 0.0364(9) 0.0461(9) -0.0101(7) 0.0036(7) 0.0007(7)
    C17 0.0486(11) 0.0520(11) 0.0544(11) 0.0057(9) 0.0033(8) 0.0060(9)
    C18 0.0422(10) 0.0745(15) 0.0786(15) -0.0188(10) 0.0127(10) -0.0002(12)
    S1 0.0460(3) 0.0503(3) 0.0749(4) -0.0193(2) -0.0080(2) 0.0180(2)
_geom_special_details
;
;
loop_
    _geom_bond_atom_site_label_1
    _geom_bond_atom_site_label_2
    _geom_bond_site_symmetry_2
    _geom_bond_distance
    _geom_bond_publ_flag
    C1 C2 . 1.394(3) ?
    C1 C6 . 1.395(3) ?
    C1 S1 . 1.7425(19) ?
    C2 C3 . 1.368(3) ?
    C2 H2 . 0.9300 ?
    C3 C4 . 1.382(3) ?
    C3 H3 . 0.9300 ?
    C4 C5 . 1.379(3) ?
    C4 H4 . 0.9300 ?
    C5 C6 . 1.386(3) ?
    C5 H5 . 0.9300 ?
    C6 C7 . 1.454(2) ?
    C7 C8 . 1.370(2) ?
    C7 C16 . 1.418(2) ?
    C8 C9 . 1.410(2) ?
    C8 H8 . 0.9300 ?
    C9 C10 . 1.409(2) ?
    C9 C14 . 1.425(2) ?
    C10 C11 . 1.362(3) ?
    C10 H10 . 0.9300 ?
    C11 C12 . 1.411(3) ?
    C11 C18 . 1.502(3) ?
    C12 C13 . 1.363(3) ?
    C12 H12 . 0.9300 ?
    C13 C14 . 1.430(2) ?
    C13 C17 . 1.497(3) ?
    C14 C15 . 1.406(2) ?
    C15 C16 . 1.364(2) ?
    C15 H15 . 0.9300 ?
    C16 S1 . 1.7428(17) ?
    C17 H17A . 0.9600 ?
    C17 H17B . 0.9600 ?
    C17 H17C . 0.9600 ?
    C18 H18A . 0.9600 ?
    C18 H18B . 0.9600 ?
    C18 H18C . 0.9600 ?
loop_
    _geom_angle_atom_site_label_1
    _geom_angle_atom_site_label_2
    _geom_angle_atom_site_label_3
    _geom_angle_site_symmetry_1
    _geom_angle_site_symmetry_3
    _geom_angle
    _geom_angle_publ_flag
    C2 C1 C6 . . 121.14(18) ?
    C2 C1 S1 . . 125.84(16) ?
    C6 C1 S1 . . 113.01(13) ?
    C3 C2 C1 . . 118.62(19) ?
    C3 C2 H2 . . 120.7 ?
    C1 C2 H2 . . 120.7 ?
    C2 C3 C4 . . 120.96(19) ?
    C2 C3 H3 . . 119.5 ?
    C4 C3 H3 . . 119.5 ?
    C5 C4 C3 . . 120.53(19) ?
    C5 C4 H4 . . 119.7 ?
    C3 C4 H4 . . 119.7 ?
    C4 C5 C6 . . 119.81(19) ?
    C4 C5 H5 . . 120.1 ?
    C6 C5 H5 . . 120.1 ?
    C5 C6 C1 . . 118.93(16) ?
    C5 C6 C7 . . 129.09(17) ?
    C1 C6 C7 . . 111.98(15) ?
    C8 C7 C16 . . 118.80(15) ?
    C8 C7 C6 . . 129.86(16) ?
    C16 C7 C6 . . 111.34(15) ?
    C7 C8 C9 . . 120.82(16) ?
    C7 C8 H8 . . 119.6 ?
    C9 C8 H8 . . 119.6 ?
    C10 C9 C8 . . 121.39(16) ?
    C10 C9 C14 . . 119.18(16) ?
    C8 C9 C14 . . 119.43(15) ?
    C11 C10 C9 . . 121.72(18) ?
    C11 C10 H10 . . 119.1 ?
    C9 C10 H10 . . 119.1 ?
    C10 C11 C12 . . 118.42(17) ?
    C10 C11 C18 . . 122.00(19) ?
    C12 C11 C18 . . 119.55(19) ?
    C13 C12 C11 . . 123.04(17) ?
    C13 C12 H12 . . 118.5 ?
    C11 C12 H12 . . 118.5 ?
    C12 C13 C14 . . 118.76(16) ?
    C12 C13 C17 . . 120.64(17) ?
    C14 C13 C17 . . 120.59(16) ?
    C15 C14 C9 . . 119.19(16) ?
    C15 C14 C13 . . 121.95(16) ?
    C9 C14 C13 . . 118.85(15) ?
    C16 C15 C14 . . 119.62(16) ?
    C16 C15 H15 . . 120.2 ?
    C14 C15 H15 . . 120.2 ?
    C15 C16 C7 . . 122.13(16) ?
    C15 C16 S1 . . 125.46(14) ?
    C7 C16 S1 . . 112.39(13) ?
    C13 C17 H17A . . 109.5 ?
    C13 C17 H17B . . 109.5 ?
    H17A C17 H17B . . 109.5 ?
    C13 C17 H17C . . 109.5 ?
    H17A C17 H17C . . 109.5 ?
    H17B C17 H17C . . 109.5 ?
    C11 C18 H18A . . 109.5 ?
    C11 C18 H18B . . 109.5 ?
    H18A C18 H18B . . 109.5 ?
    C11 C18 H18C . . 109.5 ?
    H18A C18 H18C . . 109.5 ?
    H18B C18 H18C . . 109.5 ?
    C1 S1 C16 . . 91.28(9) ?
loop_
    _geom_torsion_atom_site_label_1
    _geom_torsion_atom_site_label_2
    _geom_torsion_atom_site_label_3
    _geom_torsion_atom_site_label_4
    _geom_torsion_site_symmetry_1
    _geom_torsion_site_symmetry_2
    _geom_torsion_site_symmetry_3
    _geom_torsion_site_symmetry_4
    _geom_torsion
    _geom_torsion_publ_flag
    C6 C1 C2 C3 . . . . 0.7(3) ?
    S1 C1 C2 C3 . . . . 179.28(17) ?
    C1 C2 C3 C4 . . . . -0.1(3) ?
    C2 C3 C4 C5 . . . . -0.2(4) ?
    C3 C4 C5 C6 . . . . 0.0(3) ?
    C4 C5 C6 C1 . . . . 0.6(3) ?
    C4 C5 C6 C7 . . . . -179.00(19) ?
    C2 C1 C6 C5 . . . . -0.9(3) ?
    S1 C1 C6 C5 . . . . -179.67(14) ?
    C2 C1 C6 C7 . . . . 178.73(18) ?
    S1 C1 C6 C7 . . . . 0.0(2) ?
    C5 C6 C7 C8 . . . . 0.2(3) ?
    C1 C6 C7 C8 . . . . -179.43(18) ?
    C5 C6 C7 C16 . . . . -179.98(18) ?
    C1 C6 C7 C16 . . . . 0.4(2) ?
    C16 C7 C8 C9 . . . . -0.3(3) ?
    C6 C7 C8 C9 . . . . 179.59(17) ?
    C7 C8 C9 C10 . . . . -179.90(16) ?
    C7 C8 C9 C14 . . . . -0.1(3) ?
    C8 C9 C10 C11 . . . . 179.83(18) ?
    C14 C9 C10 C11 . . . . 0.1(3) ?
    C9 C10 C11 C12 . . . . -0.9(3) ?
    C9 C10 C11 C18 . . . . -179.07(19) ?
    C10 C11 C12 C13 . . . . 0.4(3) ?
    C18 C11 C12 C13 . . . . 178.60(19) ?
    C11 C12 C13 C14 . . . . 0.9(3) ?
    C11 C12 C13 C17 . . . . -177.74(17) ?
    C10 C9 C14 C15 . . . . -179.87(16) ?
    C8 C9 C14 C15 . . . . 0.4(3) ?
    C10 C9 C14 C13 . . . . 1.3(2) ?
    C8 C9 C14 C13 . . . . -178.50(16) ?
    C12 C13 C14 C15 . . . . 179.42(17) ?
    C17 C13 C14 C15 . . . . -1.9(3) ?
    C12 C13 C14 C9 . . . . -1.7(3) ?
    C17 C13 C14 C9 . . . . 176.94(16) ?
    C9 C14 C15 C16 . . . . -0.2(3) ?
    C13 C14 C15 C16 . . . . 178.66(17) ?
    C14 C15 C16 C7 . . . . -0.3(3) ?
    C14 C15 C16 S1 . . . . -178.84(14) ?
    C8 C7 C16 C15 . . . . 0.5(3) ?
    C6 C7 C16 C15 . . . . -179.40(17) ?
    C8 C7 C16 S1 . . . . 179.24(13) ?
    C6 C7 C16 S1 . . . . -0.65(19) ?
    C2 C1 S1 C16 . . . . -179.0(2) ?
    C6 C1 S1 C16 . . . . -0.29(15) ?
    C15 C16 S1 C1 . . . . 179.24(18) ?
    C7 C16 S1 C1 . . . . 0.54(14) ?
loop_
    _geom_hbond_atom_site_label_D
    _geom_hbond_atom_site_label_H
    _geom_hbond_atom_site_label_A
    _geom_hbond_site_symmetry_A
    _geom_hbond_distance_DH
    _geom_hbond_distance_HA
    _geom_hbond_distance_DA
    _geom_hbond_angle_DHA
    _geom_hbond_publ_flag
    C17 H17C Cg1 3_656 0.96 2.68 3.486(2) 142 Y
    C18 H18A Cg2 1_655 0.96 2.75 3.649(3) 155 Y
data_global
_journal_date_recd_electronic     2009-01-27
_journal_date_accepted     2009-01-28
_journal_name_full     'Acta Crystallographica, Section E'
_journal_year     2009
_journal_volume     65
_journal_issue      2
_journal_page_first     o440
_journal_page_last     o440
_journal_paper_category     QO
_journal_coeditor_code     BT2861
_publ_contact_author_name     'V.Manivannan'
_publ_contact_author_address
;
Department of Physics
Presidency College
Chennai 600 005
India
;
_publ_contact_author_email     manivan_1999@yahoo.com
_publ_contact_author_fax     ?
_publ_contact_author_phone     '04426187785'
_publ_section_title
;
1,3-Dimethylbenzo[<i>b</i>]dibenzothiophene
;
loop_
    _publ_author_name
    _publ_author_address
    'P. R. Umarani'
;
Department of Physics
Presidency College
Chennai 600 005
India
;
    'A. Marx'
;
Department of Physics
Presidency College
Chennai 600 005
India
;
    'V. Dhayalan'
;
Department of Organic Chemistry
University of Madras
Guindy Campus, Chennai 600 025
India
;
    'A. K. Mohanakrishnan'
;
Department of Organic Chemistry
University of Madras
Guindy Campus, Chennai 600 025
India
;
    'V. Manivannan'
;
Department of Physics
Presidency College
Chennai 600 005
India
;
_publ_section_synopsis     .
