# Supplementary material for: 1,3-Dimethyl­benzo[b]dibenzothio­phene
Source: Acta Crystallogr Sect E Struct Rep Online. 2009 Jan 31;65(Pt 2):o440. doi: 10.1107/S1600536809003456 (PMC2968210; doi:10.1107/S1600536809003456)
Supplement: Supplementary file 2 [file e-65-0o440-Isup2.hkl]

#
# h,k,l, Fc-squared, Fo-squared, sigma(Fo-squared) and status flag
#
data_I
_shelx_title ' svd3 in P2(1)/n'
_shelx_refln_list_code          4
_shelx_F_calc_maximum      221.64
_exptl_crystal_F_000       552.00
_reflns_d_resolution_high  0.7701
 
loop_
 _symmetry_equiv_pos_as_xyz
 'x, y, z'
 '-x+1/2, y+1/2, -z+1/2'
 '-x, -y, -z'
 'x-1/2, -y-1/2, z-1/2'
 
_cell_length_a    10.0219
_cell_length_b     5.8692
_cell_length_c    22.8554
_cell_angle_alpha  90.000
_cell_angle_beta   99.787
_cell_angle_gamma  90.000
 
_shelx_F_squared_multiplier     1.000
 
loop_
 _refln_index_h
 _refln_index_k
 _refln_index_l
 _refln_F_squared_calc
 _refln_F_squared_meas
 _refln_F_squared_sigma
 _refln_observed_status
   2   0   0      304.22      289.86      2.72 o
   4   0   0     2860.76     2865.23     27.49 o
   6   0   0      297.99      269.04      3.10 o
   8   0   0     1051.11      954.02     10.37 o
  10   0   0       13.65       13.99      1.43 o
  12   0   0       24.56       27.63      2.62 o
   1   1   0      164.21      180.96      1.31 o
   2   1   0     2816.09     2826.91     17.17 o
   3   1   0       69.14       64.44      0.67 o
   4   1   0      910.21      890.94      6.07 o
   5   1   0      225.97      244.70      1.97 o
   6   1   0       36.06       39.92      0.68 o
   7   1   0        2.26        3.08      0.36 o
   8   1   0        4.67        7.13      0.60 o
   9   1   0       62.95       90.13      2.36 o
  10   1   0       14.28       15.72      1.02 o
  11   1   0       15.62       17.69      1.16 o
  12   1   0        2.48        4.90      1.27 o
   0   2   0     4925.09     5485.80     47.65 o
   1   2   0      115.77      118.09      1.01 o
   2   2   0       25.06       30.22      0.49 o
   3   2   0       54.66       57.49      0.70 o
   4   2   0      487.24      454.93      3.32 o
   5   2   0      228.31      272.48      2.30 o
   6   2   0      420.55      425.17      3.48 o
   7   2   0       73.04       77.58      1.14 o
   8   2   0       19.03       21.08      0.80 o
   9   2   0        0.07        0.04      0.71 o
  10   2   0       56.24       56.87      1.78 o
  11   2   0       39.13       45.05      1.96 o
  12   2   0       62.19       68.16      4.34 o
   1   3   0      679.46      777.22      5.70 o
   2   3   0       11.58        4.42      0.36 o
   3   3   0       17.70       21.04      0.72 o
   4   3   0      385.60      428.18      3.34 o
   5   3   0        3.63        6.24      0.42 o
   6   3   0       25.82       34.93      0.81 o
   7   3   0       76.81       61.08      1.32 o
   8   3   0      398.73      393.70      4.87 o
   9   3   0       22.53       28.02      1.48 o
  10   3   0       12.24       15.34      1.41 o
  11   3   0       37.55       47.60      2.53 o
   0   4   0      211.02      219.84      3.80 o
   1   4   0        9.35       14.26      0.57 o
   2   4   0      118.16      124.88      1.68 o
   3   4   0        3.51        6.04      0.49 o
   4   4   0       22.55       21.16      0.71 o
   5   4   0       87.67       97.51      1.57 o
   6   4   0       84.17       82.01      1.72 o
   7   4   0      111.53       80.58      1.93 o
   8   4   0       56.66       44.95      1.66 o
   9   4   0        3.40        3.27      0.96 o
  10   4   0       33.31       34.82      1.81 o
   1   5   0      105.45      105.92      2.10 o
   2   5   0      359.54      372.95      6.89 o
   3   5   0       22.82       24.24      1.12 o
   4   5   0       49.25       48.80      1.73 o
   5   5   0      111.93      111.98      2.63 o
   6   5   0      160.34      158.90      3.49 o
   7   5   0        0.09        0.19      0.92 o
   8   5   0       51.49       52.65      2.38 o
   9   5   0       48.00       52.21      2.39 o
   0   6   0      476.20      482.62     11.68 o
   1   6   0       28.34       31.15      1.92 o
   2   6   0       55.94       57.78      2.79 o
   3   6   0       14.80       10.92      1.46 o
   4   6   0       64.67       56.91      2.33 o
   5   6   0       13.25       12.69      1.50 o
   6   6   0       57.70       57.57      2.36 o
   7   6   0       58.94       63.85      2.68 o
   1   7   0        5.53        5.23      1.41 o
   2   7   0        0.96        1.32      1.24 o
   3   7   0        3.38        3.28      1.75 o
   4   7   0        0.06       -1.54      1.54 o
   5   7   0        3.56        2.93      2.84 o
 -11   0   1       29.07       31.02      1.97 o
  -9   0   1      580.41      552.00      7.83 o
  -7   0   1       31.46       35.24      0.92 o
  -5   0   1      834.70      830.43      8.25 o
  -3   0   1      105.32       99.71      1.22 o
  -1   0   1     4293.90     3095.01    102.68 o
   1   0   1      168.30      148.23      2.15 o
   3   0   1      775.05      764.70      7.85 o
   5   0   1     2806.63     3027.72     30.60 o
   7   0   1      202.41      201.50      2.70 o
   9   0   1        2.96        0.42      0.81 o
  11   0   1      172.97      165.15      4.99 o
 -12   1   1        2.66        4.05      1.27 o
 -11   1   1       54.64       51.66      1.68 o
 -10   1   1        0.40        1.43      0.74 o
  -9   1   1       68.21       71.00      1.69 o
  -8   1   1      528.56      487.37      4.43 o
  -7   1   1      175.10      167.39      1.67 o
  -6   1   1       10.49       18.04      0.48 o
  -5   1   1       35.31       36.14      0.75 o
  -4   1   1        8.57       12.98      0.55 o
  -3   1   1       12.66       14.79      0.30 o
  -2   1   1       76.98       73.94      1.38 o
  -1   1   1     1659.55     1786.55     13.03 o
   0   1   1     7621.49     8392.47     54.17 o
   1   1   1     2309.11     2457.24     14.42 o
   2   1   1      383.23      375.73      2.47 o
   3   1   1     1163.96     1117.68      7.48 o
   4   1   1      937.74     1103.26      7.81 o
   5   1   1       42.77       28.29      0.50 o
   6   1   1       31.42       54.41      2.02 o
   7   1   1        0.13        1.32      0.34 o
   8   1   1       44.50       48.85      0.99 o
   9   1   1      496.13      472.52      5.80 o
  10   1   1        5.07        4.82      0.81 o
  11   1   1       48.38       54.38      1.80 o
  12   1   1       23.75       25.35      1.76 o
 -12   2   1        4.76        5.59      2.07 o
 -11   2   1        6.13        6.99      1.10 o
 -10   2   1        3.19        4.40      0.90 o
  -9   2   1       21.85       23.41      1.15 o
  -8   2   1       72.54       72.52      1.39 o
  -7   2   1      254.52      258.76      2.53 o
  -6   2   1      136.78      132.82      1.38 o
  -5   2   1      544.50      519.57      3.88 o
  -4   2   1       74.14       96.26      1.28 o
  -3   2   1     1600.64     1730.94     12.10 o
  -2   2   1       53.98       68.63      0.75 o
  -1   2   1      688.90      726.98      5.55 o
   0   2   1        6.36        7.87      0.28 o
   1   2   1      328.53      326.69      2.40 o
   2   2   1      990.32     1065.64      7.04 o
   3   2   1      238.34      313.49      2.35 o
   4   2   1       18.86       26.31      0.94 o
   5   2   1       10.76        6.05      0.50 o
   6   2   1       78.80       80.18      1.04 o
   7   2   1       38.89       44.33      0.84 o
   8   2   1        3.83        6.14      0.57 o
   9   2   1       49.14       44.44      1.52 o
  10   2   1       32.69       31.08      1.39 o
  11   2   1       42.81       43.93      1.95 o
  12   2   1       10.51       14.32      1.93 o
 -11   3   1       47.88       49.24      3.39 o
 -10   3   1       53.07       50.67      2.10 o
  -9   3   1        0.51        0.88      0.93 o
  -8   3   1        8.29       20.85      1.74 o
  -7   3   1     1079.79      943.32      8.83 o
  -6   3   1       22.99       29.26      0.71 o
  -5   3   1      161.85      168.19      1.82 o
  -4   3   1        5.53        7.39      0.42 o
  -3   3   1     1554.19     1779.48     12.87 o
  -2   3   1      742.73      766.47      5.80 o
  -1   3   1      587.86      675.65      5.55 o
   0   3   1       93.93       80.76      1.04 o
   1   3   1      504.89      583.42      4.40 o
   2   3   1        0.18       -0.26      0.26 o
   3   3   1     1281.81     1376.07      9.79 o
   4   3   1       51.61       44.23      0.76 o
   5   3   1      326.99      304.89      2.68 o
   6   3   1       58.07       78.85      1.95 o
   7   3   1        0.06        2.01      0.56 o
   8   3   1        1.36        3.37      0.73 o
   9   3   1      248.56      239.64      3.82 o
  10   3   1       15.59       17.13      1.29 o
  11   3   1      162.12      180.23      5.28 o
 -10   4   1       66.84       63.36      2.38 o
  -9   4   1       54.26       50.72      1.87 o
  -8   4   1       13.62       15.74      1.20 o
  -7   4   1       34.83       43.97      1.50 o
  -6   4   1      103.26       96.88      1.87 o
  -5   4   1      354.15      351.51      4.01 o
  -4   4   1        5.38        5.18      0.48 o
  -3   4   1      857.93      836.89      6.67 o
  -2   4   1      698.39      767.56      6.13 o
  -1   4   1       10.22       13.20      0.56 o
   0   4   1       30.61       36.45      0.79 o
   1   4   1      152.29      165.79      1.98 o
   2   4   1       50.01       42.57      0.89 o
   3   4   1        9.33        6.88      0.49 o
   4   4   1       54.76       54.35      1.04 o
   5   4   1       29.81       31.37      0.98 o
   6   4   1      306.81      271.43      3.70 o
   7   4   1        0.34        0.22      0.70 o
   8   4   1       79.78       72.80      1.98 o
   9   4   1        1.54        2.78      0.92 o
  10   4   1       10.19       11.23      1.54 o
  -9   5   1        1.85        4.98      1.30 o
  -8   5   1       98.15       92.79      3.00 o
  -7   5   1        1.14       -1.11      1.11 o
  -6   5   1      238.83      230.87      4.14 o
  -5   5   1       92.37       88.44      2.33 o
  -4   5   1        0.50        0.57      0.79 o
  -3   5   1      422.02      409.34      5.69 o
  -2   5   1      535.87      523.21      6.74 o
  -1   5   1       23.61       23.66      1.15 o
   0   5   1      187.95      198.17      3.06 o
   1   5   1       17.99       15.89      0.93 o
   2   5   1        3.57        6.48      0.85 o
   3   5   1       43.79       44.32      1.39 o
   4   5   1       45.02       46.68      1.54 o
   5   5   1      136.54      133.10      2.71 o
   6   5   1      172.04      181.28      3.54 o
   7   5   1       19.21       15.35      1.40 o
   8   5   1       26.01       23.61      1.63 o
   9   5   1      107.55      103.26      3.43 o
  -7   6   1        2.20        4.60      1.36 o
  -6   6   1        0.16        4.06      1.30 o
  -5   6   1        7.99        7.06      1.45 o
  -4   6   1       38.62       41.55      2.13 o
  -3   6   1        1.24       -0.99      0.99 o
  -2   6   1      112.33      114.80      3.24 o
  -1   6   1        2.96       -0.84      1.19 o
   0   6   1       40.33       52.04      2.10 o
   1   6   1      170.48      173.82      4.32 o
   2   6   1       27.58       35.29      1.81 o
   3   6   1        1.36       -1.10      1.10 o
   4   6   1       12.96       12.38      1.49 o
   5   6   1      120.17       99.83      2.91 o
   6   6   1       35.66       37.73      2.22 o
   7   6   1       10.36       14.78      1.60 o
  -5   7   1       10.41       10.99      2.23 o
  -4   7   1        0.05       -1.63      1.63 o
  -3   7   1        5.50        4.50      2.06 o
  -2   7   1       56.42       62.70      2.98 o
  -1   7   1        4.77        4.73      1.41 o
   0   7   1        1.51        1.94      1.34 o
   1   7   1        6.94        7.79      1.48 o
   2   7   1        6.07        6.48      1.55 o
   3   7   1        0.23       -1.15      1.53 o
   4   7   1        6.50        3.20      1.86 o
 -12   0   2       15.54       14.86      2.02 o
 -10   0   2       39.54       36.75      1.95 o
  -8   0   2     3406.13     3283.04     33.56 o
  -6   0   2      812.93      799.98      8.09 o
  -4   0   2     2371.61     2300.67     21.98 o
  -2   0   2     8166.19     7802.83     78.15 o
   0   0   2        1.03       -0.10      0.10 o
   2   0   2     1422.44     1370.91     14.15 o
   4   0   2       19.90       10.62      0.45 o
   6   0   2       37.21       37.79      1.01 o
   8   0   2     1178.68     1115.89     13.33 o
  10   0   2       93.62       85.54      2.71 o
  12   0   2       36.33       39.47      2.48 o
 -12   1   2       34.97       32.93      1.87 o
 -11   1   2        6.13        8.21      1.03 o
 -10   1   2      136.59      123.60      2.41 o
  -9   1   2      325.18      306.99      4.00 o
  -8   1   2      153.69      166.64      2.24 o
  -7   1   2       63.41       76.21      1.05 o
  -6   1   2      499.22      451.27      3.44 o
  -5   1   2     1229.17     1317.82      9.14 o
  -4   1   2     2385.30     2486.74     16.80 o
  -3   1   2       26.64       26.97      0.41 o
  -2   1   2      607.07      619.77      4.32 o
  -1   1   2     5700.16     6039.96     40.44 o
   0   1   2       25.48       29.38      0.33 o
   1   1   2      771.43      742.64      4.52 o
   2   1   2     1187.10     1156.38      7.54 o
   3   1   2        4.39        8.98      0.24 o
   4   1   2      347.47      392.67      3.12 o
   5   1   2        1.00        1.44      0.30 o
   6   1   2      714.13      698.63      5.64 o
   7   1   2       50.94      104.89      4.33 o
   8   1   2      136.28      139.67      1.69 o
   9   1   2        0.36        1.49      0.62 o
  10   1   2       73.99       69.31      1.85 o
  11   1   2        6.72        7.50      1.11 o
  12   1   2       40.67       42.66      2.01 o
 -12   2   2       11.90       10.35      2.00 o
 -11   2   2       13.58       15.92      1.57 o
 -10   2   2        0.06       -0.74      0.74 o
  -9   2   2       71.93       75.05      1.73 o
  -8   2   2      679.97      643.44      6.28 o
  -7   2   2        0.93       13.81      1.15 o
  -6   2   2      151.71      165.31      1.62 o
  -5   2   2      316.49      332.93      2.66 o
  -4   2   2     1634.62     1740.87     12.24 o
  -3   2   2      561.67      625.64      4.61 o
  -2   2   2     2018.53     2121.19     14.73 o
  -1   2   2      311.46      387.10      2.64 o
   0   2   2        1.94        2.10      0.20 o
   1   2   2       17.60       17.79      0.36 o
   2   2   2       61.38       52.01      0.62 o
   3   2   2     2283.50     2491.52     15.86 o
   4   2   2     2382.68     2403.72     16.42 o
   5   2   2      708.98      722.03      5.52 o
   6   2   2      105.93       97.98      1.20 o
   7   2   2      265.32      245.66      2.38 o
   8   2   2      121.99      110.30      1.67 o
   9   2   2       77.70       69.24      1.82 o
  10   2   2       11.18       13.35      1.13 o
  11   2   2        0.26        1.13      1.01 o
  12   2   2        4.34        9.86      1.75 o
 -11   3   2        4.54        7.96      1.67 o
 -10   3   2        3.38        5.33      1.27 o
  -9   3   2       11.48       13.22      1.17 o
  -8   3   2       44.42       43.47      1.55 o
  -7   3   2      114.97      150.26      3.18 o
  -6   3   2       96.33       81.22      1.21 o
  -5   3   2       31.25       36.89      0.85 o
  -4   3   2      291.51      272.25      2.49 o
  -3   3   2      175.95      194.04      2.56 o
  -2   3   2      176.59      190.33      1.85 o
  -1   3   2       39.34       52.66      0.84 o
   0   3   2       39.99       32.62      0.62 o
   1   3   2        7.04       15.81      0.55 o
   2   3   2      317.90      350.96      2.83 o
   3   3   2      270.92      306.90      2.63 o
   4   3   2       65.46       72.16      0.99 o
   5   3   2       24.18       22.85      0.63 o
   6   3   2     1050.11      944.43      7.48 o
   7   3   2       66.29       84.70      2.58 o
   8   3   2      164.98      147.12      2.38 o
   9   3   2       17.95       17.66      1.03 o
  10   3   2       37.77       44.34      1.96 o
  11   3   2        0.82        4.01      1.48 o
 -11   4   2        6.19        7.07      2.95 o
 -10   4   2        6.93        9.82      1.76 o
  -9   4   2        7.20        9.18      1.50 o
  -8   4   2      141.86      129.70      2.87 o
  -7   4   2        1.86        2.83      0.93 o
  -6   4   2       75.13       78.12      1.99 o
  -5   4   2       16.84       23.96      1.20 o
  -4   4   2      210.52      203.26      2.26 o
  -3   4   2      472.79      469.65      4.39 o
  -2   4   2      856.72      950.92      8.10 o
  -1   4   2        6.46        7.20      0.47 o
   0   4   2       11.22       13.86      0.56 o
   1   4   2       79.05       76.34      1.18 o
   2   4   2      118.82      127.79      1.51 o
   3   4   2       19.62       14.66      0.59 o
   4   4   2      116.63      116.02      1.67 o
   5   4   2       62.88       64.34      1.29 o
   6   4   2       66.95       69.41      1.66 o
   7   4   2        5.65        7.25      0.89 o
   8   4   2       51.74       48.81      1.58 o
   9   4   2       50.71       53.06      1.74 o
  10   4   2       58.52       56.41      2.26 o
  -9   5   2       14.05       13.14      1.46 o
  -8   5   2        0.71        4.88      1.37 o
  -7   5   2       16.22       14.95      1.58 o
  -6   5   2       15.26       30.17      1.57 o
  -5   5   2       36.98       38.65      1.65 o
  -4   5   2       72.58       64.38      2.43 o
  -3   5   2      410.94      416.93      6.13 o
  -2   5   2      392.42      396.90      5.41 o
  -1   5   2      445.15      468.29      6.15 o
   0   5   2       66.52       71.19      1.40 o
   1   5   2        3.45        1.78      0.71 o
   2   5   2       38.20       42.34      1.34 o
   3   5   2        0.18        0.10      0.66 o
   4   5   2       23.58       21.67      1.12 o
   5   5   2       96.53       94.96      2.30 o
   6   5   2        0.02        1.48      0.96 o
   7   5   2       50.96       49.32      2.02 o
   8   5   2        1.26        1.31      1.07 o
   9   5   2        7.85        8.86      1.70 o
  -8   6   2       24.04       26.87      3.23 o
  -7   6   2        3.19        4.07      1.45 o
  -6   6   2       79.76       70.66      2.80 o
  -5   6   2       12.65       11.67      1.75 o
  -4   6   2       13.26       12.02      1.46 o
  -3   6   2        2.49       -1.11      1.11 o
  -2   6   2      325.98      317.53      7.77 o
  -1   6   2        0.74        0.50      1.18 o
   0   6   2       57.77       60.10      2.41 o
   1   6   2      136.59      139.87      3.31 o
   2   6   2       63.59       69.77      2.39 o
   3   6   2       14.11       13.30      1.41 o
   4   6   2        0.02       -1.04      1.04 o
   5   6   2        5.56        4.82      1.21 o
   6   6   2        8.82        4.59      1.38 o
   7   6   2        0.24        0.29      1.11 o
  -5   7   2        2.69        4.82      2.25 o
  -4   7   2       10.98        9.17      2.68 o
  -3   7   2       19.20       18.42      2.29 o
  -2   7   2        0.04        3.67      1.69 o
  -1   7   2        0.37        0.25      1.24 o
   0   7   2       10.26        9.72      1.51 o
   1   7   2       13.19       16.34      1.90 o
   2   7   2       50.61       46.85      2.61 o
   3   7   2        2.70        0.07      1.61 o
   4   7   2        4.65        4.07      2.10 o
 -11   0   3       12.29       11.91      1.70 o
  -9   0   3      304.66      291.25      4.78 o
  -7   0   3      580.32      588.48      6.51 o
  -5   0   3      587.35      598.58      6.13 o
  -3   0   3      407.78      390.74      4.03 o
  -1   0   3      790.19      724.98      6.44 o
   1   0   3     3072.76     3020.15     84.39 o
   3   0   3     2074.97     2081.20     23.57 o
   5   0   3      107.27       71.68      1.26 o
   7   0   3        4.92        6.64      0.61 o
   9   0   3      187.01      159.82      3.28 o
  11   0   3      119.48      119.50      3.81 o
 -12   1   3        6.68        6.36      1.39 o
 -11   1   3       20.99       22.95      1.44 o
 -10   1   3        7.13       11.42      0.98 o
  -9   1   3      153.74      161.27      2.55 o
  -8   1   3       44.81       55.15      1.29 o
  -7   1   3      169.71      164.08      1.72 o
  -6   1   3      140.71      145.09      1.44 o
  -5   1   3      678.43      672.74      4.96 o
  -4   1   3     1161.67     1307.06      9.73 o
  -3   1   3       90.39       91.42      0.89 o
  -2   1   3     1497.09     1509.42      9.44 o
  -1   1   3       39.83       43.90      0.50 o
   0   1   3     3764.16     3957.40     24.08 o
   1   1   3     5387.02     5504.20     37.16 o
   2   1   3       12.45       14.94      0.27 o
   3   1   3     1574.29     1571.62     11.29 o
   4   1   3     1657.67     1732.94     12.74 o
   5   1   3      500.75      512.89      4.42 o
   6   1   3        0.27        0.72      0.21 o
   7   1   3     2471.54     2330.92     18.34 o
   8   1   3      182.26      158.49      1.87 o
   9   1   3       24.39       27.20      1.03 o
  10   1   3        2.45        5.58      0.89 o
  11   1   3       16.92       16.99      1.29 o
  12   1   3        1.00        0.11      0.97 o
 -12   2   3        5.26       11.45      1.81 o
 -11   2   3       66.91       69.69      4.13 o
 -10   2   3        1.47        2.10      0.91 o
  -9   2   3       33.42       33.97      1.28 o
  -8   2   3      183.70      203.99      3.38 o
  -7   2   3      697.09      645.83      5.25 o
  -6   2   3       26.84       38.26      0.72 o
  -5   2   3      243.54      270.25      2.30 o
  -4   2   3     1097.07     1292.17      9.66 o
  -3   2   3      244.45      259.16      2.25 o
  -2   2   3       47.79       49.50      1.00 o
  -1   2   3      188.74      177.16      1.41 o
   0   2   3      952.46     1094.97      7.24 o
   1   2   3      473.81      524.33      3.54 o
   2   2   3       10.82       20.17      0.40 o
   3   2   3     1492.49     1663.85     11.15 o
   4   2   3       81.11       94.44      1.03 o
   5   2   3      637.16      579.93      4.75 o
   6   2   3      112.67      119.86      1.59 o
   7   2   3      271.71      251.05      2.52 o
   8   2   3      176.04      166.03      2.14 o
   9   2   3       12.50       15.50      1.03 o
  10   2   3       18.17       21.61      1.29 o
  11   2   3       38.64       41.16      1.83 o
  12   2   3        6.05        7.80      1.49 o
 -11   3   3       34.81       37.33      2.42 o
 -10   3   3       83.23       76.15      2.81 o
  -9   3   3      233.38      213.34      4.11 o
  -8   3   3       21.72       20.70      1.20 o
  -7   3   3       17.79       26.13      1.11 o
  -6   3   3       99.27      101.11      1.33 o
  -5   3   3      428.01      450.86      3.94 o
  -4   3   3      100.02       89.29      1.33 o
  -3   3   3       39.08       28.31      1.01 o
  -2   3   3       64.89       68.70      0.93 o
  -1   3   3      119.53      133.89      1.33 o
   0   3   3      160.80      201.70      1.84 o
   1   3   3     3197.71     3460.06     22.84 o
   2   3   3      240.85      246.95      2.14 o
   3   3   3     1352.79     1489.10     10.62 o
   4   3   3        1.62        0.38      0.31 o
   5   3   3       60.86       64.43      0.97 o
   6   3   3        2.33        6.55      0.66 o
   7   3   3      660.83      610.87      5.58 o
   8   3   3       12.04       15.80      0.89 o
   9   3   3       49.20       47.42      1.55 o
  10   3   3       27.57       25.91      1.48 o
  11   3   3        6.00        4.28      1.32 o
 -11   4   3       27.27       33.36      2.46 o
 -10   4   3        0.01        2.34      1.51 o
  -9   4   3       16.42       20.54      2.08 o
  -8   4   3        6.26       11.68      1.28 o
  -7   4   3      139.32      139.38      2.89 o
  -6   4   3       39.57       39.50      1.30 o
  -5   4   3       38.32       38.79      1.04 o
  -4   4   3        0.47        2.80      0.47 o
  -3   4   3       23.42       25.15      1.12 o
  -2   4   3        0.93        3.02      0.51 o
  -1   4   3       24.56       23.11      0.62 o
   0   4   3      135.54      138.29      1.58 o
   1   4   3        0.62        0.98      0.34 o
   2   4   3       31.66       34.24      0.81 o
   3   4   3      167.66      155.96      1.74 o
   4   4   3        7.92        9.87      0.66 o
   5   4   3      179.88      175.57      2.34 o
   6   4   3       61.54       57.48      1.60 o
   7   4   3       23.99       23.33      1.22 o
   8   4   3        0.99       -0.01      0.93 o
   9   4   3       47.88       49.64      2.06 o
  10   4   3        0.25        0.94      1.38 o
  -9   5   3       32.61       36.82      2.15 o
  -8   5   3        4.44        3.85      1.18 o
  -7   5   3      110.23       92.12      2.98 o
  -6   5   3       49.97       51.35      2.06 o
  -5   5   3        3.71        7.41      1.05 o
  -4   5   3       16.35       12.24      1.16 o
  -3   5   3      402.32      403.03      5.97 o
  -2   5   3      143.70      135.69      2.64 o
  -1   5   3       85.69       83.08      1.75 o
   0   5   3      145.34      146.12      2.28 o
   1   5   3       86.71       93.23      1.87 o
   2   5   3      263.74      268.93      3.88 o
   3   5   3      137.51      126.08      2.27 o
   4   5   3        0.11       -0.67      0.67 o
   5   5   3       75.76       75.90      1.95 o
   6   5   3        3.35        3.90      1.01 o
   7   5   3       77.76       75.96      2.37 o
   8   5   3       17.68       20.70      1.54 o
   9   5   3        0.00       -0.29      1.35 o
  -8   6   3        7.62        6.75      3.43 o
  -7   6   3       14.21       24.72      2.36 o
  -6   6   3       42.97       53.15      2.49 o
  -5   6   3       41.13       40.22      2.03 o
  -4   6   3        1.95        0.94      1.12 o
  -3   6   3        6.53        4.98      1.31 o
  -2   6   3       47.65       53.94      2.33 o
  -1   6   3      116.60      122.30      3.37 o
   0   6   3       43.18       43.27      2.13 o
   1   6   3       82.52       84.59      2.59 o
   2   6   3      302.98      291.46      4.88 o
   3   6   3       22.46       25.03      2.08 o
   4   6   3        8.58        6.24      1.22 o
   5   6   3        0.18        0.28      1.04 o
   6   6   3        6.46        6.90      1.40 o
   7   6   3        0.62        1.91      1.84 o
  -5   7   3        1.19       -2.02      2.33 o
  -4   7   3       10.49       11.65      2.92 o
  -3   7   3        1.80        0.21      1.61 o
  -2   7   3        8.10       13.05      2.08 o
  -1   7   3        6.74        6.29      1.41 o
   0   7   3        4.15        2.16      1.43 o
   1   7   3      117.00      113.73      3.81 o
   2   7   3       14.92       15.14      2.27 o
   3   7   3        0.00       -0.50      1.39 o
   4   7   3       10.34       12.10      2.39 o
 -12   0   4       77.60       78.26      4.07 o
 -10   0   4      321.10      325.34      5.83 o
  -8   0   4        0.30       15.13      0.89 o
  -6   0   4      398.51      414.90      4.74 o
  -4   0   4      295.92      261.77      3.12 o
  -2   0   4      832.99      848.20      7.89 o
   0   0   4     8028.17     7723.08    115.11 o
   2   0   4        9.34        9.52      0.58 o
   4   0   4      538.75      570.53      6.32 o
   6   0   4      209.11      191.51      2.74 o
   8   0   4      953.42      846.52     11.17 o
  10   0   4       87.37       77.39      2.83 o
  12   0   4       29.22       36.62      2.40 o
 -12   1   4       69.01       72.91      2.79 o
 -11   1   4        0.34        1.27      0.93 o
 -10   1   4        4.71        2.60      0.74 o
  -9   1   4        5.19       16.48      1.17 o
  -8   1   4        1.88        5.93      0.53 o
  -7   1   4       14.96       21.88      0.67 o
  -6   1   4     1000.01      984.89      7.53 o
  -5   1   4       42.06       61.10      1.89 o
  -4   1   4      339.45      443.37      3.63 o
  -3   1   4     1483.55     1448.15      9.64 o
  -2   1   4      217.68      216.83      1.60 o
  -1   1   4     7590.14     7865.75     46.86 o
   0   1   4     1078.14     1112.64      6.99 o
   1   1   4       12.70       10.83      0.31 o
   2   1   4      397.29      392.99      3.10 o
   3   1   4        6.37        7.07      0.40 o
   4   1   4      841.40      869.09      7.15 o
   5   1   4       80.84       80.31      1.12 o
   6   1   4       40.71       48.52      0.78 o
   7   1   4      437.30      424.54      3.93 o
   8   1   4       63.89       63.33      1.26 o
   9   1   4       13.06        9.33      0.75 o
  10   1   4       46.96       48.12      1.76 o
  11   1   4        3.59        6.11      1.02 o
  12   1   4        2.61        2.16      1.07 o
 -12   2   4       62.31       77.68      3.29 o
 -11   2   4        1.45        2.47      1.37 o
 -10   2   4      164.12      167.21      3.28 o
  -9   2   4        6.60        6.68      0.87 o
  -8   2   4        3.89       14.43      1.37 o
  -7   2   4      129.84      153.55      2.47 o
  -6   2   4       15.18       10.52      0.43 o
  -5   2   4      545.13      557.88      4.38 o
  -4   2   4     1560.45     1576.30     11.37 o
  -3   2   4        0.78        1.77      0.25 o
  -2   2   4      665.63      744.99      5.54 o
  -1   2   4       12.12       19.50      0.39 o
   0   2   4     1140.99     1198.73      8.08 o
   1   2   4     1984.40     2222.05     14.11 o
   2   2   4      367.75      394.46      2.96 o
   3   2   4        1.99        4.38      0.28 o
   4   2   4       97.41       95.99      1.06 o
   5   2   4       34.35       36.25      0.64 o
   6   2   4      478.88      444.63      3.95 o
   7   2   4      526.06      499.41      4.59 o
   8   2   4       10.33        7.61      0.66 o
   9   2   4       82.89       72.60      1.83 o
  10   2   4       82.19       73.30      2.21 o
  11   2   4        0.33       -0.82      0.94 o
 -11   3   4       31.99       29.36      2.27 o
 -10   3   4        5.14       10.13      1.89 o
  -9   3   4       44.27       51.16      2.36 o
  -8   3   4        5.29       10.68      1.01 o
  -7   3   4       27.78       27.10      1.05 o
  -6   3   4       21.43       26.65      0.71 o
  -5   3   4       13.91       25.41      1.32 o
  -4   3   4       61.36       70.07      1.07 o
  -3   3   4      137.94      128.36      1.49 o
  -2   3   4       13.29        8.26      0.41 o
  -1   3   4       92.65      116.05      1.16 o
   0   3   4        1.34        2.40      0.34 o
   1   3   4      665.49      770.53      5.43 o
   2   3   4     2187.18     2278.49     15.99 o
   3   3   4       10.12       12.81      0.51 o
   4   3   4      528.61      484.56      4.14 o
   5   3   4      127.16      113.60      1.45 o
   6   3   4      628.77      597.73      5.09 o
   7   3   4        6.50        4.85      0.55 o
   8   3   4       40.33       39.14      1.35 o
   9   3   4       73.21       69.67      1.81 o
  10   3   4        4.14        5.49      1.16 o
  11   3   4       36.24       38.16      2.51 o
 -11   4   4       54.60       63.25      3.53 o
 -10   4   4      187.53      179.70      5.45 o
  -9   4   4       27.69       26.99      2.08 o
  -8   4   4       32.78       30.60      1.58 o
  -7   4   4        2.13        7.47      1.08 o
  -6   4   4       21.68       28.61      1.16 o
  -5   4   4       31.99       30.42      0.95 o
  -4   4   4      131.13      132.94      1.69 o
  -3   4   4       20.96       25.89      0.82 o
  -2   4   4       48.06       64.85      1.04 o
  -1   4   4      152.78      154.30      1.70 o
   0   4   4        9.23        5.70      0.45 o
   1   4   4       15.10        8.64      0.51 o
   2   4   4      314.98      324.42      2.96 o
   3   4   4        6.95        8.46      0.53 o
   4   4   4      201.84      195.27      2.36 o
   5   4   4      211.93      218.88      2.70 o
   6   4   4      243.47      206.70      3.18 o
   7   4   4      131.55      135.73      2.58 o
   8   4   4        2.61        2.52      1.05 o
   9   4   4        5.91        4.79      1.31 o
  10   4   4       19.33       23.63      2.00 o
  -9   5   4       36.35       37.09      2.45 o
  -8   5   4       28.88       31.31      2.06 o
  -7   5   4       22.97       28.17      1.90 o
  -6   5   4       21.39       20.36      1.64 o
  -5   5   4       54.47       51.00      2.18 o
  -4   5   4        0.30        0.46      0.91 o
  -3   5   4       44.15       49.41      1.64 o
  -2   5   4      159.64      157.16      2.85 o
  -1   5   4        5.55        4.13      0.73 o
   0   5   4       12.64        9.16      0.81 o
   1   5   4       61.84       60.14      1.52 o
   2   5   4      276.62      260.65      3.57 o
   3   5   4       12.57       13.40      0.93 o
   4   5   4       88.07       84.62      1.98 o
   5   5   4        2.16        4.32      0.88 o
   6   5   4       42.91       33.86      1.58 o
   7   5   4        6.59        7.47      1.12 o
   8   5   4       49.08       47.80      2.50 o
   9   5   4       47.06       51.44      3.09 o
  -8   6   4        4.08        2.17      2.51 o
  -7   6   4      255.17      249.07      6.98 o
  -6   6   4       72.31       62.55      2.67 o
  -5   6   4       21.87       26.35      1.75 o
  -4   6   4       18.38       16.93      1.75 o
  -3   6   4        0.66       -1.05      1.05 o
  -2   6   4       37.06       38.04      2.03 o
  -1   6   4       47.62       55.33      2.33 o
   0   6   4        9.11       11.08      1.46 o
   1   6   4      525.15      518.61      7.47 o
   2   6   4      120.99      120.81      3.07 o
   3   6   4        0.15       -0.93      0.93 o
   4   6   4       11.44        9.64      1.30 o
   5   6   4       28.61       28.10      1.73 o
   6   6   4        4.87        4.83      1.26 o
   7   6   4       22.39       24.82      2.46 o
  -5   7   4        3.67        3.58      2.31 o
  -4   7   4        3.19        0.34      1.67 o
  -3   7   4       21.37       27.39      2.54 o
  -2   7   4       69.20       70.55      3.60 o
  -1   7   4       35.39       42.12      2.53 o
   0   7   4        0.01       -1.00      1.37 o
   1   7   4       22.77       23.62      2.06 o
   2   7   4       14.53       10.53      1.97 o
   3   7   4       17.87       19.70      2.22 o
   4   7   4        5.77        4.10      2.09 o
 -13   0   5        0.34        0.89      1.80 o
 -11   0   5        9.43        6.32      1.86 o
  -9   0   5      409.80      396.91      6.56 o
  -7   0   5        1.79        4.58      0.54 o
  -5   0   5      399.67      347.07      4.49 o
  -3   0   5     1773.21     1618.25     15.56 o
  -1   0   5    24481.63    23420.82    211.26 o
   1   0   5     2493.42     2350.63     79.99 o
   3   0   5     1455.39     1472.62     19.66 o
   5   0   5      177.39      185.64      2.53 o
   7   0   5      599.23      551.19      7.16 o
   9   0   5       33.39       36.57      1.38 o
  11   0   5       26.79       36.78      2.95 o
 -12   1   5        3.39        7.86      1.45 o
 -11   1   5       31.17       35.00      1.98 o
 -10   1   5       56.73       55.96      1.56 o
  -9   1   5       13.03       13.73      0.85 o
  -8   1   5       15.25       19.55      0.72 o
  -7   1   5      243.56      242.48      2.31 o
  -6   1   5       85.14      124.60      3.09 o
  -5   1   5      627.58      573.47      4.82 o
  -4   1   5      173.93      169.73      1.51 o
  -3   1   5       20.59       20.08      0.55 o
  -2   1   5        2.23        2.27      0.19 o
  -1   1   5    49125.53    46896.52    408.77 o
   0   1   5      457.67      440.41      4.56 o
   1   1   5      291.62      270.61      2.37 o
   2   1   5        0.01        1.31      0.14 o
   3   1   5     1705.20     1693.97     12.45 o
   4   1   5     1032.59     1167.66      9.20 o
   5   1   5      400.90      411.94      3.51 o
   6   1   5        3.95        4.15      0.35 o
   7   1   5      595.19      551.61      4.62 o
   8   1   5       77.23       82.50      1.41 o
   9   1   5       18.69       19.56      0.91 o
  10   1   5       15.92       17.92      1.24 o
  11   1   5       79.85       79.92      2.20 o
  12   1   5       52.19       59.98      2.08 o
 -12   2   5       64.83       77.09      3.31 o
 -11   2   5       10.26       12.21      1.83 o
 -10   2   5       29.04       35.51      1.71 o
  -9   2   5      200.00      211.11      3.28 o
  -8   2   5      242.98      211.98      2.91 o
  -7   2   5       12.24       21.25      0.71 o
  -6   2   5      106.81      118.20      1.44 o
  -5   2   5      366.16      402.91      4.12 o
  -4   2   5       60.78       92.00      2.10 o
  -3   2   5      607.77      582.84      4.45 o
  -2   2   5      341.42      356.23      2.90 o
  -1   2   5     2365.53     2583.11     17.09 o
   0   2   5      646.62      684.36      4.73 o
   1   2   5       11.55        5.93      0.26 o
   2   2   5      193.43      224.41      1.81 o
   3   2   5      756.50      757.79      5.96 o
   4   2   5       27.87       32.31      0.63 o
   5   2   5       94.73       98.85      1.25 o
   6   2   5       69.65       75.20      1.11 o
   7   2   5        8.61       13.36      0.65 o
   8   2   5       14.53       19.52      1.04 o
   9   2   5       15.02       14.71      1.06 o
  10   2   5        0.54        1.46      0.94 o
  11   2   5       18.27       16.61      1.38 o
 -11   3   5       27.19       26.18      2.41 o
 -10   3   5        4.43        6.47      1.41 o
  -9   3   5        1.49        2.19      0.99 o
  -8   3   5       30.79       17.94      1.13 o
  -7   3   5      235.15      206.32      3.15 o
  -6   3   5       48.90       60.90      1.17 o
  -5   3   5      156.29      144.88      1.64 o
  -4   3   5       11.06        9.60      0.50 o
  -3   3   5       12.49       14.75      0.53 o
  -2   3   5      125.61      125.38      1.31 o
  -1   3   5      743.65      754.69      5.60 o
   0   3   5       59.49       85.55      0.99 o
   1   3   5      702.98      705.25      4.92 o
   2   3   5      142.10      129.03      1.33 o
   3   3   5       46.74       44.33      0.86 o
   4   3   5      306.84      322.11      3.00 o
   5   3   5      140.38      133.97      1.58 o
   6   3   5        0.05        0.00      0.46 o
   7   3   5      185.01      177.43      2.40 o
   8   3   5        0.00       -0.67      0.67 o
   9   3   5       52.21       52.11      1.59 o
  10   3   5       23.45       30.77      1.65 o
  11   3   5       11.85       12.37      1.48 o
 -11   4   5        2.10        7.61      3.55 o
 -10   4   5       23.22       30.10      3.50 o
  -9   4   5      207.02      184.23      4.76 o
  -8   4   5       41.90       39.85      2.04 o
  -7   4   5        1.61        2.33      0.87 o
  -6   4   5       11.92       10.26      1.01 o
  -5   4   5       38.86       44.34      1.10 o
  -4   4   5       11.08       12.63      0.94 o
  -3   4   5      206.00      217.04      2.62 o
  -2   4   5      271.14      286.93      2.85 o
  -1   4   5      201.67      202.28      2.17 o
   0   4   5      128.29      134.80      1.60 o
   1   4   5      123.38      125.33      1.49 o
   2   4   5        0.04        0.33      0.36 o
   3   4   5      297.88      278.96      2.83 o
   4   4   5      149.86      148.59      1.98 o
   5   4   5      355.22      365.73      4.50 o
   6   4   5      258.00      226.56      3.32 o
   7   4   5       53.84       57.63      1.89 o
   8   4   5       68.91       64.30      2.19 o
   9   4   5        7.83        7.53      2.20 o
  10   4   5       51.12       55.80      2.43 o
  -9   5   5       16.98       15.83      2.04 o
  -8   5   5        4.69        8.07      1.53 o
  -7   5   5        1.79        2.79      1.16 o
  -6   5   5      180.51      166.70      4.02 o
  -5   5   5       83.98       79.26      2.62 o
  -4   5   5       15.47       13.16      1.39 o
  -3   5   5      259.12      253.31      4.18 o
  -2   5   5      115.54      119.66      2.61 o
  -1   5   5      381.50      389.43      4.57 o
   0   5   5       42.75       43.38      1.27 o
   1   5   5        1.73       -0.07      0.62 o
   2   5   5        0.48        1.05      0.71 o
   3   5   5       20.46       19.57      1.05 o
   4   5   5       10.48        7.99      0.94 o
   5   5   5      356.29      333.09      4.86 o
   6   5   5        1.41        2.03      0.91 o
   7   5   5        0.06        1.82      1.18 o
   8   5   5        1.70        2.29      1.40 o
   9   5   5       10.14        7.91      2.05 o
  -7   6   5        0.15       13.14      3.07 o
  -6   6   5        4.51        6.84      1.36 o
  -5   6   5        9.30        9.04      1.36 o
  -4   6   5       10.23       10.23      1.44 o
  -3   6   5       26.53       24.44      1.74 o
  -2   6   5        4.80        3.21      1.22 o
  -1   6   5       55.82       59.29      2.37 o
   0   6   5       18.23       18.92      1.65 o
   1   6   5       67.76       75.48      2.28 o
   2   6   5       13.54       11.50      1.31 o
   3   6   5        0.93       -0.63      0.95 o
   4   6   5        1.66       -0.11      1.02 o
   5   6   5        7.19        6.09      1.21 o
   6   6   5       16.80       15.22      1.50 o
   7   6   5       61.68       59.07      3.24 o
  -4   7   5        0.04       -1.53      1.53 o
  -3   7   5        1.76        3.43      2.14 o
  -2   7   5       22.10       27.36      3.00 o
  -1   7   5       41.15       42.49      2.96 o
   0   7   5       40.96       41.00      2.50 o
   1   7   5       49.77       47.12      2.62 o
   2   7   5        8.15        7.16      1.82 o
   3   7   5        4.30        3.63      1.46 o
   4   7   5       29.46       31.35      2.38 o
 -12   0   6       25.10       25.71      2.67 o
 -10   0   6       68.63       73.30      3.21 o
  -8   0   6       58.37       60.48      1.51 o
  -6   0   6       20.81       25.26      1.01 o
  -4   0   6        0.99        0.96      0.28 o
  -2   0   6        0.16        0.85      0.22 o
   0   0   6     2956.03     2798.13     41.09 o
   2   0   6     2741.27     2683.09     96.58 o
   4   0   6       73.03      162.65      2.12 o
   6   0   6        2.19        3.36      0.44 o
   8   0   6      686.31      619.31      9.60 o
  10   0   6        8.00       12.58      1.44 o
  12   0   6      143.38      185.99      5.12 o
 -12   1   6        1.16        3.72      1.27 o
 -11   1   6       12.75       11.96      1.69 o
 -10   1   6       72.47       73.22      1.99 o
  -9   1   6      420.34      409.68      4.63 o
  -8   1   6      166.76      170.33      2.08 o
  -7   1   6       19.40       23.44      1.13 o
  -6   1   6      270.09      251.67      2.62 o
  -5   1   6       80.78       98.68      1.98 o
  -4   1   6     1017.21     1014.73      7.07 o
  -3   1   6       13.58       16.38      0.37 o
  -2   1   6     1592.66     1630.39     10.58 o
  -1   1   6     8108.60     8294.24     54.37 o
   0   1   6      256.36      259.16      2.08 o
   1   1   6        1.27        3.74      0.27 o
   2   1   6      707.30      688.10      6.57 o
   3   1   6       56.99       63.00      0.72 o
   4   1   6      196.01      176.16      1.58 o
   5   1   6       67.99       87.66      1.01 o
   6   1   6      361.72      337.82      3.02 o
   7   1   6        8.52        8.49      1.01 o
   8   1   6       41.37       32.44      0.91 o
   9   1   6       22.14       18.53      0.96 o
  10   1   6       74.30       71.13      2.08 o
  11   1   6       10.85       13.30      1.13 o
 -12   2   6       22.75       24.40      2.22 o
 -11   2   6        2.63        4.63      1.58 o
 -10   2   6       24.91       27.47      1.59 o
  -9   2   6        7.56       19.42      1.16 o
  -8   2   6      601.79      527.48      6.10 o
  -7   2   6        5.26        3.82      0.49 o
  -6   2   6       87.32       90.24      1.27 o
  -5   2   6       13.57       18.04      0.66 o
  -4   2   6     1000.03     1093.94      8.28 o
  -3   2   6        1.65        8.16      0.34 o
  -2   2   6      741.80      759.37      5.53 o
  -1   2   6      862.47     1057.62      7.54 o
   0   2   6     1162.49     1309.20      9.20 o
   1   2   6       56.67       46.74      0.59 o
   2   2   6      556.07      560.55      4.46 o
   3   2   6       41.78       39.58      0.66 o
   4   2   6      720.02      716.02      6.05 o
   5   2   6        0.03        1.51      0.30 o
   6   2   6        6.65        9.87      0.52 o
   7   2   6       35.94       39.15      0.94 o
   8   2   6      513.66      486.42      5.06 o
   9   2   6       21.41       19.83      1.13 o
  10   2   6      149.35      153.09      3.25 o
  11   2   6        4.16        3.69      0.98 o
 -11   3   6       10.95       11.35      2.02 o
 -10   3   6       21.48       19.75      1.84 o
  -9   3   6        6.98        6.32      1.25 o
  -8   3   6        7.77        2.53      0.92 o
  -7   3   6       75.91       79.72      2.14 o
  -6   3   6      310.39      292.74      3.04 o
  -5   3   6        1.93        2.73      0.40 o
  -4   3   6      531.63      486.13      5.28 o
  -3   3   6       18.42       17.20      0.55 o
  -2   3   6       72.70       61.60      0.86 o
  -1   3   6        2.56        2.78      0.32 o
   0   3   6      595.04      663.05      4.86 o
   1   3   6      143.88      121.04      1.26 o
   2   3   6      120.10      150.09      2.12 o
   3   3   6      125.23      143.37      1.55 o
   4   3   6        2.29        3.56      0.39 o
   5   3   6       60.75       57.58      1.07 o
   6   3   6       10.86       11.94      0.68 o
   7   3   6       26.42       30.83      1.03 o
   8   3   6       38.91       41.87      1.55 o
   9   3   6        2.06        2.94      0.93 o
  10   3   6       61.53       62.22      2.54 o
  11   3   6       12.10       14.24      1.63 o
 -11   4   6       35.56       36.05      3.25 o
 -10   4   6        1.77        4.03      1.71 o
  -9   4   6       18.72       24.45      2.00 o
  -8   4   6       61.85       63.86      2.43 o
  -7   4   6       69.58       65.58      2.33 o
  -6   4   6       53.01       48.32      1.67 o
  -5   4   6        1.44        0.30      0.53 o
  -4   4   6      983.03      970.49      8.99 o
  -3   4   6     1598.51     1542.04     11.98 o
  -2   4   6      370.74      403.29      3.62 o
  -1   4   6       94.07       90.66      1.27 o
   0   4   6      176.18      173.55      1.84 o
   1   4   6        0.87        0.67      0.37 o
   2   4   6      341.69      368.03      3.66 o
   3   4   6       61.02       53.19      1.02 o
   4   4   6      648.84      603.78      5.68 o
   5   4   6      647.67      630.44      6.39 o
   6   4   6        7.27        8.58      0.98 o
   7   4   6        0.00        0.05      0.91 o
   8   4   6      110.81      107.09      2.75 o
   9   4   6        4.25        4.95      1.28 o
  10   4   6      138.83      154.03      3.86 o
  -9   5   6        7.52        9.38      1.82 o
  -8   5   6      104.20       86.83      3.48 o
  -7   5   6       67.04       58.06      2.30 o
  -6   5   6       51.55       57.02      2.48 o
  -5   5   6       60.51       57.05      2.28 o
  -4   5   6       11.24        9.18      1.57 o
  -3   5   6       22.21       29.75      1.55 o
  -2   5   6       61.54       53.63      1.65 o
  -1   5   6      149.32      146.46      2.31 o
   0   5   6      151.69      151.40      2.34 o
   1   5   6       20.26       18.59      0.97 o
   2   5   6       23.26       21.61      1.08 o
   3   5   6        3.78        1.65      0.77 o
   4   5   6       47.62       46.87      1.52 o
   5   5   6        0.07        3.00      0.88 o
   6   5   6        2.30        1.19      1.03 o
   7   5   6       77.80       71.42      2.59 o
   8   5   6        7.03        7.38      1.75 o
  -7   6   6      136.64      143.44      6.09 o
  -6   6   6       50.05       50.93      2.28 o
  -5   6   6        0.37       -1.03      1.03 o
  -4   6   6        0.11       -1.08      1.08 o
  -3   6   6       30.26       30.06      1.85 o
  -2   6   6       11.36       11.04      1.47 o
  -1   6   6       15.02       15.93      1.56 o
   0   6   6        0.08       -0.83      1.53 o
   1   6   6       16.78       17.45      1.90 o
   2   6   6        1.17        0.66      1.05 o
   3   6   6        7.11        6.17      1.16 o
   4   6   6        1.90        2.52      1.14 o
   5   6   6        5.90        7.53      1.30 o
   6   6   6        3.88        3.51      1.47 o
   7   6   6        1.16        1.03      2.62 o
  -4   7   6       24.43       26.66      2.65 o
  -3   7   6       20.85       23.75      3.57 o
  -2   7   6       25.15       23.73      2.94 o
  -1   7   6        0.13       -1.47      1.58 o
   0   7   6       18.10       18.25      1.97 o
   1   7   6        5.43        8.11      1.68 o
   2   7   6       13.43       13.50      1.95 o
   3   7   6        3.91        2.19      1.83 o
 -11   0   7       83.50       79.90      3.30 o
  -9   0   7      447.57      445.37      7.95 o
  -7   0   7      622.36      585.48      8.80 o
  -5   0   7     1495.93     1574.75     16.06 o
  -3   0   7       51.02       45.35      0.79 o
  -1   0   7      467.03      482.23      4.73 o
   1   0   7     1924.21     1870.19     64.16 o
   3   0   7     4459.24     4637.18    108.34 o
   5   0   7      757.49      715.77      7.90 o
   7   0   7       21.35       23.34      0.93 o
   9   0   7      179.05      164.56      3.21 o
  11   0   7       23.37       22.32      1.79 o
 -12   1   7        4.15        6.96      1.44 o
 -11   1   7        3.76        2.87      1.13 o
 -10   1   7      276.61      276.54      4.58 o
  -9   1   7      996.81      968.29     10.36 o
  -8   1   7        3.49       10.30      0.63 o
  -7   1   7      201.55      197.15      2.21 o
  -6   1   7       59.67       78.57      1.10 o
  -5   1   7     1672.02     1688.89     12.88 o
  -4   1   7      415.84      444.18      3.57 o
  -3   1   7     2486.06     2481.19     16.77 o
  -2   1   7      469.87      505.91      3.62 o
  -1   1   7       26.46       37.73      0.90 o
   0   1   7      436.16      461.28      3.68 o
   1   1   7      461.29      485.73      5.11 o
   2   1   7      165.50      176.70      1.94 o
   3   1   7      920.77      871.69      7.63 o
   4   1   7      344.63      387.63      3.22 o
   5   1   7        0.15        0.67      0.24 o
   6   1   7       87.93       71.91      0.96 o
   7   1   7     1007.27      909.37      7.66 o
   8   1   7       44.09       39.14      0.93 o
   9   1   7       57.53       56.29      1.39 o
  10   1   7       11.64       12.42      1.66 o
  11   1   7       34.14       36.16      1.53 o
 -12   2   7        3.26        4.22      1.69 o
 -11   2   7       41.87       43.52      2.72 o
 -10   2   7       42.07       42.96      1.86 o
  -9   2   7        7.41        6.33      1.00 o
  -8   2   7      106.51      112.70      2.93 o
  -7   2   7       58.64       51.49      1.05 o
  -6   2   7       83.26       83.77      1.27 o
  -5   2   7      380.88      343.33      3.17 o
  -4   2   7      366.52      360.63      3.06 o
  -3   2   7      121.13      110.61      1.18 o
  -2   2   7      517.00      522.34      3.83 o
  -1   2   7        7.47       23.39      0.44 o
   0   2   7       28.74       22.19      0.45 o
   1   2   7      427.84      439.06      3.79 o
   2   2   7      148.61      204.19      1.88 o
   3   2   7      207.30      237.93      2.16 o
   4   2   7      151.03      134.25      1.43 o
   5   2   7      884.54      814.39      6.68 o
   6   2   7        0.16        2.01      0.48 o
   7   2   7        0.81        1.90      0.48 o
   8   2   7       12.78       12.88      0.80 o
   9   2   7       21.31       26.27      1.08 o
  10   2   7        0.08        0.27      0.81 o
  11   2   7       52.98       56.97      1.90 o
 -11   3   7        5.29        8.32      1.86 o
 -10   3   7       32.71       36.72      2.29 o
  -9   3   7      112.11      108.68      3.09 o
  -8   3   7        2.01        0.08      0.84 o
  -7   3   7      114.97      116.91      2.36 o
  -6   3   7      202.77      201.28      2.43 o
  -5   3   7      138.54      127.40      1.79 o
  -4   3   7      580.36      546.93      4.62 o
  -3   3   7      240.55      226.65      2.16 o
  -2   3   7        0.01        0.55      0.29 o
  -1   3   7       82.09       90.71      1.07 o
   0   3   7       16.20       13.50      0.47 o
   1   3   7      237.19      257.33      2.32 o
   2   3   7      665.30      683.02      5.54 o
   3   3   7      436.30      436.59      3.86 o
   4   3   7      356.32      347.22      3.32 o
   5   3   7      612.14      586.67      5.25 o
   6   3   7       15.22       15.08      0.73 o
   7   3   7        3.47        4.40      0.63 o
   8   3   7       35.11       42.28      1.46 o
   9   3   7       37.23       34.10      1.60 o
  10   3   7       10.31       10.60      1.25 o
 -11   4   7       14.80       25.54      3.57 o
 -10   4   7        0.39        0.77      1.43 o
  -9   4   7        1.50        2.54      1.25 o
  -8   4   7       12.87       14.78      1.46 o
  -7   4   7        0.38        1.44      0.99 o
  -6   4   7       60.95       53.49      2.06 o
  -5   4   7       85.53       74.49      1.75 o
  -4   4   7      663.88      629.26      5.92 o
  -3   4   7      183.46      173.83      2.07 o
  -2   4   7      188.14      167.43      2.00 o
  -1   4   7      133.11      125.34      1.59 o
   0   4   7        3.57        3.25      0.44 o
   1   4   7       27.15       29.43      0.80 o
   2   4   7      151.29      172.53      1.93 o
   3   4   7       40.57       39.04      0.86 o
   4   4   7       97.76       97.74      1.56 o
   5   4   7       94.72       92.01      1.98 o
   6   4   7      197.84      202.03      3.33 o
   7   4   7       35.92       37.80      2.01 o
   8   4   7        0.05       -1.02      1.02 o
   9   4   7       63.83       65.13      2.46 o
  -9   5   7       29.70       30.98      2.39 o
  -8   5   7        0.19        4.52      1.27 o
  -7   5   7       71.91       60.64      2.32 o
  -6   5   7       35.83       32.97      1.80 o
  -5   5   7       17.28       18.93      1.56 o
  -4   5   7        2.97        2.06      1.11 o
  -3   5   7     1054.24     1040.14     13.95 o
  -2   5   7       92.00       87.60      1.99 o
  -1   5   7        2.21        2.33      0.66 o
   0   5   7      101.98       91.89      1.84 o
   1   5   7        1.37       -0.18      0.61 o
   2   5   7       28.79       30.85      1.18 o
   3   5   7       31.17       32.29      1.48 o
   4   5   7        0.82        0.00      0.75 o
   5   5   7        8.67        7.92      1.13 o
   6   5   7        5.75        5.76      1.20 o
   7   5   7       40.70       41.61      2.11 o
   8   5   7       53.97       60.16      3.00 o
  -7   6   7       21.12       30.13      3.24 o
  -6   6   7        6.81       10.37      1.77 o
  -5   6   7       20.35       18.61      1.60 o
  -4   6   7        3.31        5.07      1.28 o
  -3   6   7       22.44       20.89      1.69 o
  -2   6   7       51.07       53.16      2.31 o
  -1   6   7        0.02       -1.01      1.01 o
   0   6   7        0.84        1.71      1.13 o
   1   6   7       14.16       12.78      1.80 o
   2   6   7       11.92        7.22      1.23 o
   3   6   7        0.14       -0.32      0.97 o
   4   6   7       39.69       41.40      2.00 o
   5   6   7       13.01       11.46      1.74 o
   6   6   7       26.61       30.91      2.22 o
  -4   7   7        5.18        6.07      2.35 o
  -3   7   7       50.85       52.95      4.06 o
  -2   7   7       20.07       21.84      2.89 o
  -1   7   7        2.17        2.67      1.88 o
   0   7   7       31.24       36.56      2.44 o
   1   7   7       39.57       35.21      2.59 o
   2   7   7       38.01       42.76      2.75 o
   3   7   7        3.33        3.35      1.45 o
 -12   0   8        0.30       -1.12      1.66 o
 -10   0   8        4.24        4.60      1.60 o
  -8   0   8      169.33      158.36      2.99 o
  -6   0   8     1646.64     1567.50     17.03 o
  -4   0   8      402.87      370.30      4.40 o
  -2   0   8      210.73      212.75      2.22 o
   0   0   8     1775.12     1627.39     31.09 o
   2   0   8      622.70      626.14     22.95 o
   4   0   8       70.87       82.25      1.59 o
   6   0   8     1224.64     1202.78     13.96 o
   8   0   8       15.90       22.58      0.96 o
  10   0   8       13.21       11.10      1.40 o
 -12   1   8       12.17       15.08      1.85 o
 -11   1   8        0.90        1.05      1.02 o
 -10   1   8        1.63       11.44      2.37 o
  -9   1   8       25.03       93.35      2.40 o
  -8   1   8      467.31      446.00      4.56 o
  -7   1   8        9.90       14.91      0.72 o
  -6   1   8       80.30       79.62      1.09 o
  -5   1   8      636.62      750.56      6.62 o
  -4   1   8       58.82       57.60      0.90 o
  -3   1   8      103.27      125.58      1.14 o
  -2   1   8      472.69      430.71      3.05 o
  -1   1   8      309.87      323.42      2.41 o
   0   1   8       25.88       18.88      0.37 o
   1   1   8       54.40       47.38      0.71 o
   2   1   8      618.98      611.70      6.79 o
   3   1   8      556.60      605.57      6.76 o
   4   1   8      126.97      106.41      1.09 o
   5   1   8        4.12        4.70      0.27 o
   6   1   8       83.83       70.09      0.91 o
   7   1   8       52.48       64.23      1.11 o
   8   1   8        9.56       11.72      0.64 o
   9   1   8        8.42       10.33      0.75 o
  10   1   8      123.66      121.42      2.70 o
  11   1   8        0.05        1.47      0.84 o
 -12   2   8       43.58       42.86      4.79 o
 -11   2   8        9.34        9.25      1.86 o
 -10   2   8      205.50      198.29      4.42 o
  -9   2   8        0.87        0.84      0.91 o
  -8   2   8        1.85        3.51      0.93 o
  -7   2   8        0.05        0.37      0.35 o
  -6   2   8        6.25        4.38      0.41 o
  -5   2   8        0.02        1.32      0.33 o
  -4   2   8       37.51       32.69      0.83 o
  -3   2   8       88.36       75.29      0.94 o
  -2   2   8      303.67      282.41      2.25 o
  -1   2   8      982.89     1131.09      8.06 o
   0   2   8     4475.26     4700.74     34.20 o
   1   2   8       13.13       15.94      0.45 o
   2   2   8      916.05      885.23      7.50 o
   3   2   8      110.70      102.34      1.04 o
   4   2   8      155.85      165.39      1.60 o
   5   2   8       10.45       12.46      0.47 o
   6   2   8     1817.98     1767.71     14.90 o
   7   2   8      317.05      285.57      3.06 o
   8   2   8      164.92      146.06      2.33 o
   9   2   8        4.54        3.14      0.71 o
  10   2   8        7.08        9.17      1.01 o
  11   2   8        0.03       -0.12      0.96 o
 -11   3   8        4.11        2.55      1.66 o
 -10   3   8        0.41        3.28      1.27 o
  -9   3   8       23.89       24.20      1.71 o
  -8   3   8       43.87       47.84      2.02 o
  -7   3   8        0.12        2.16      0.84 o
  -6   3   8       53.17       55.51      1.27 o
  -5   3   8       47.12       48.02      1.08 o
  -4   3   8      132.33      118.15      1.51 o
  -3   3   8       28.49       36.46      0.83 o
  -2   3   8       57.10       45.73      0.78 o
  -1   3   8       31.90       26.67      0.63 o
   0   3   8        8.04        1.35      0.34 o
   1   3   8       53.65       61.22      1.00 o
   2   3   8      598.69      571.68      5.00 o
   3   3   8       35.59       37.18      0.76 o
   4   3   8      576.26      566.08      5.03 o
   5   3   8       34.84       31.92      0.89 o
   6   3   8      106.96      103.29      1.57 o
   7   3   8       38.64       39.21      1.17 o
   8   3   8       70.55       65.42      1.84 o
   9   3   8       27.59       27.94      1.49 o
  10   3   8       21.95       23.23      1.49 o
 -10   4   8       85.44       83.44      4.18 o
  -9   4   8        1.96        2.51      1.27 o
  -8   4   8        4.92        4.83      1.24 o
  -7   4   8       55.00       54.69      2.20 o
  -6   4   8       39.93       46.35      1.98 o
  -5   4   8       51.78       43.43      1.44 o
  -4   4   8      371.09      353.90      3.71 o
  -3   4   8      184.72      162.26      2.27 o
  -2   4   8      432.34      401.65      3.86 o
  -1   4   8      150.19      139.47      1.66 o
   0   4   8      427.92      419.25      4.48 o
   1   4   8      126.67      127.72      1.63 o
   2   4   8      623.65      623.63      5.45 o
   3   4   8       13.52       12.66      0.58 o
   4   4   8       76.23       69.03      1.52 o
   5   4   8       14.96       18.75      1.07 o
   6   4   8      287.47      271.63      4.64 o
   7   4   8       29.06       35.77      1.65 o
   8   4   8        3.74        3.47      1.17 o
   9   4   8        2.00        3.08      1.22 o
  -9   5   8        0.01        0.58      1.38 o
  -8   5   8      102.05      103.14      3.09 o
  -7   5   8       11.01       14.84      1.54 o
  -6   5   8       49.75       47.21      2.05 o
  -5   5   8        3.55        1.74      0.98 o
  -4   5   8       27.94       31.21      1.79 o
  -3   5   8       33.88       34.47      1.63 o
  -2   5   8      116.56      118.17      2.41 o
  -1   5   8        4.31        5.20      0.77 o
   0   5   8       36.30       33.48      1.17 o
   1   5   8       41.66       36.86      1.25 o
   2   5   8       39.65       35.49      1.31 o
   3   5   8        0.14       -0.31      0.71 o
   4   5   8       19.26       25.50      1.67 o
   5   5   8       22.29       24.73      1.54 o
   6   5   8       24.23       19.88      1.52 o
   7   5   8        2.87        2.62      1.35 o
   8   5   8       22.22       24.76      2.08 o
  -7   6   8       88.71       92.20      4.07 o
  -6   6   8        0.10        0.17      1.40 o
  -5   6   8       15.80       16.43      1.80 o
  -4   6   8       41.02       39.46      2.12 o
  -3   6   8        0.35        0.68      1.14 o
  -2   6   8        1.65       -0.04      1.11 o
  -1   6   8        9.89       10.01      1.39 o
   0   6   8        7.70        9.40      1.34 o
   1   6   8      317.70      302.18      4.92 o
   2   6   8       15.24       14.43      1.41 o
   3   6   8        1.33        1.36      1.04 o
   4   6   8        0.38       -0.30      0.94 o
   5   6   8       22.19       26.50      2.09 o
   6   6   8       10.60        7.84      1.68 o
  -4   7   8        0.16       -1.90      1.90 o
  -3   7   8        2.74        3.46      2.13 o
  -2   7   8       11.23       14.13      3.54 o
  -1   7   8       29.24       28.41      3.21 o
   0   7   8       26.82       23.71      2.89 o
   1   7   8       30.62       33.38      2.57 o
   2   7   8        0.69       -1.33      1.33 o
   3   7   8       16.05       14.70      2.63 o
 -11   0   9        4.36        2.87      1.61 o
  -9   0   9       56.26       44.95      2.63 o
  -7   0   9      420.81      401.41      5.36 o
  -5   0   9     1214.05     1300.79     14.57 o
  -3   0   9      493.05      441.38      4.37 o
  -1   0   9       48.58       24.57      0.60 o
   1   0   9      638.63      570.10     14.03 o
   3   0   9      475.13      462.18     17.87 o
   5   0   9       40.00       43.47      1.00 o
   7   0   9       73.20       70.36      1.56 o
   9   0   9       45.65       47.12      1.57 o
  11   0   9        5.11        7.21      1.44 o
 -12   1   9        0.82        0.08      1.31 o
 -11   1   9       83.90       86.18      2.60 o
 -10   1   9        0.30        3.20      1.12 o
  -9   1   9        8.91       12.01      1.29 o
  -8   1   9       38.52       56.71      1.83 o
  -7   1   9      137.05      132.49      1.75 o
  -6   1   9       10.14       10.63      0.50 o
  -5   1   9      775.21      752.71      6.06 o
  -4   1   9       74.83       83.42      1.01 o
  -3   1   9      196.54      201.69      1.64 o
  -2   1   9     2038.69     2078.55     14.05 o
  -1   1   9     3229.57     3452.21     25.01 o
   0   1   9     1154.10     1215.07      9.78 o
   1   1   9      527.85      525.90      5.53 o
   2   1   9       45.20       39.45      0.80 o
   3   1   9      579.96      581.92      6.92 o
   4   1   9      119.19      121.61      1.35 o
   5   1   9      414.37      398.91      3.35 o
   6   1   9        0.46        1.72      0.32 o
   7   1   9      525.00      458.21      4.10 o
   8   1   9      110.32       93.66      1.43 o
   9   1   9       80.07       73.18      1.46 o
  10   1   9        4.24        5.01      0.87 o
  11   1   9       58.79       66.62      1.77 o
 -12   2   9        3.29        5.31      1.75 o
 -11   2   9        0.25        3.38      1.42 o
 -10   2   9       24.02       28.74      1.80 o
  -9   2   9        2.64        1.07      1.01 o
  -8   2   9       42.66       35.60      1.59 o
  -7   2   9      136.17      139.75      1.95 o
  -6   2   9        8.47        8.38      0.52 o
  -5   2   9       27.58       26.16      0.69 o
  -4   2   9      144.78      119.31      1.54 o
  -3   2   9        2.76        2.18      0.31 o
  -2   2   9     2101.13     2215.51     15.84 o
  -1   2   9       30.87       14.17      0.43 o
   0   2   9     1011.73     1111.86      8.84 o
   1   2   9     1138.44     1166.84      9.79 o
   2   2   9        0.33        0.26      0.25 o
   3   2   9      772.83      732.52      5.89 o
   4   2   9       57.66       63.72      0.80 o
   5   2   9      319.73      312.11      2.83 o
   6   2   9      981.11      922.73      8.03 o
   7   2   9       27.00       30.54      0.86 o
   8   2   9       28.39       30.41      1.06 o
   9   2   9       38.85       42.05      1.38 o
  10   2   9       43.44       44.34      1.73 o
  11   2   9        1.39       -0.04      0.96 o
 -11   3   9       97.95       99.13      4.42 o
 -10   3   9       16.84       15.87      1.67 o
  -9   3   9       28.55       23.63      1.71 o
  -8   3   9        0.58        1.19      0.95 o
  -7   3   9       19.56       14.26      1.44 o
  -6   3   9      216.13      194.88      2.46 o
  -5   3   9       72.92       69.73      1.22 o
  -4   3   9       38.45       44.40      1.01 o
  -3   3   9       47.40       63.38      1.06 o
  -2   3   9       19.40       19.61      0.79 o
  -1   3   9        5.99        5.22      0.46 o
   0   3   9       24.48       18.53      0.59 o
   1   3   9        3.11       -0.28      0.28 o
   2   3   9        5.89        7.85      0.46 o
   3   3   9      168.60      153.39      1.76 o
   4   3   9      224.89      234.78      2.36 o
   5   3   9       14.37       10.72      0.66 o
   6   3   9       37.16       39.14      1.02 o
   7   3   9       22.69       23.03      0.97 o
   8   3   9        3.10        1.59      0.79 o
   9   3   9       37.29       36.03      1.63 o
  10   3   9        7.40        8.90      1.23 o
 -10   4   9       18.48       22.59      2.16 o
  -9   4   9       32.73       34.27      2.11 o
  -8   4   9       13.32        8.68      1.38 o
  -7   4   9       21.89       21.94      1.60 o
  -6   4   9        1.66        2.43      1.03 o
  -5   4   9        1.79        2.22      0.78 o
  -4   4   9       80.70       79.06      1.57 o
  -3   4   9       47.15       50.97      1.18 o
  -2   4   9       23.13       26.28      0.85 o
  -1   4   9       66.22       47.46      0.98 o
   0   4   9        0.03       -0.42      0.42 o
   1   4   9      437.75      414.36      4.07 o
   2   4   9        3.95        3.34      0.43 o
   3   4   9      116.16       97.71      1.66 o
   4   4   9       15.09       14.09      0.92 o
   5   4   9       13.88       14.58      1.00 o
   6   4   9       28.61       30.21      1.38 o
   7   4   9       44.04       43.99      1.90 o
   8   4   9       34.86       35.83      1.85 o
   9   4   9       29.24       31.87      1.88 o
  -9   5   9        2.53        2.07      1.77 o
  -8   5   9       48.94       57.52      2.40 o
  -7   5   9       19.99       15.79      1.56 o
  -6   5   9       12.86       16.69      1.45 o
  -5   5   9       37.44       36.60      1.80 o
  -4   5   9        2.70        3.48      1.02 o
  -3   5   9       54.00       55.48      1.93 o
  -2   5   9       22.73       26.36      1.24 o
  -1   5   9        5.43        5.85      0.76 o
   0   5   9      125.30      109.52      2.03 o
   1   5   9       53.47       59.58      1.58 o
   2   5   9        6.47        6.75      0.84 o
   3   5   9       22.93       22.28      1.18 o
   4   5   9        6.62       10.01      1.13 o
   5   5   9      220.66      216.95      4.18 o
   6   5   9       15.36       17.72      1.48 o
   7   5   9        3.42        3.84      1.37 o
   8   5   9        0.09       -0.37      1.31 o
  -7   6   9       43.14       55.22      3.39 o
  -6   6   9       12.58       13.86      2.11 o
  -5   6   9        7.47        8.04      1.56 o
  -4   6   9       28.24       29.54      2.10 o
  -3   6   9       60.22       60.34      2.70 o
  -2   6   9       10.00       10.07      1.57 o
  -1   6   9       10.72        9.38      1.34 o
   0   6   9       76.86       68.65      2.88 o
   1   6   9       21.34       30.62      1.62 o
   2   6   9        6.18        7.21      1.24 o
   3   6   9       34.38       34.94      1.79 o
   4   6   9        3.25        4.23      1.83 o
   5   6   9       49.58       48.21      2.53 o
   6   6   9        0.81        2.46      1.61 o
  -3   7   9       24.81       25.67      3.76 o
  -2   7   9       43.19       50.24      4.11 o
  -1   7   9        1.28        0.42      2.58 o
   0   7   9      174.85      176.39      5.28 o
   1   7   9      111.92      105.54      3.96 o
   2   7   9        1.02       -0.04      1.29 o
 -12   0  10       20.30       21.53      3.25 o
 -10   0  10      123.43      133.01      4.83 o
  -8   0  10      100.80      101.83      2.53 o
  -6   0  10      154.92      157.82      4.11 o
  -4   0  10        7.84        7.28      0.46 o
  -2   0  10     2063.62     1950.97     19.47 o
   0   0  10      124.32       96.68      1.73 o
   2   0  10      832.86      845.30     30.65 o
   4   0  10      429.42      403.16     16.46 o
   6   0  10       96.88       98.59      1.64 o
   8   0  10       23.57       27.69      1.06 o
  10   0  10      156.84      160.72      4.05 o
 -12   1  10        7.86        8.34      1.63 o
 -11   1  10        3.95        6.82      1.31 o
 -10   1  10        5.16        6.06      1.28 o
  -9   1  10      113.92      102.32      2.86 o
  -8   1  10        2.54        1.96      0.55 o
  -7   1  10        0.78        1.92      0.40 o
  -6   1  10      109.54      104.84      1.41 o
  -5   1  10        3.99        4.38      0.36 o
  -4   1  10      381.80      341.72      2.70 o
  -3   1  10       42.47       35.58      0.58 o
  -2   1  10     2060.54     2156.25     15.33 o
  -1   1  10      288.12      341.49      2.96 o
   0   1  10        0.16        0.99      0.27 o
   1   1  10      344.87      338.35      4.10 o
   2   1  10      790.69      756.54      9.57 o
   3   1  10      341.68      390.13      4.75 o
   4   1  10      225.95      232.86      2.70 o
   5   1  10      120.15      112.13      1.50 o
   6   1  10      746.98      719.45      6.47 o
   7   1  10       23.48       28.93      0.76 o
   8   1  10       25.60       29.87      0.84 o
   9   1  10        8.31        9.56      0.81 o
  10   1  10        1.71        0.38      0.79 o
  11   1  10        7.35       10.98      1.05 o
 -12   2  10       13.52       18.77      3.19 o
 -11   2  10       37.76       34.49      2.10 o
 -10   2  10       11.56       15.24      1.53 o
  -9   2  10       61.49       48.16      2.10 o
  -8   2  10      133.70      119.46      3.00 o
  -7   2  10       79.51       68.56      1.43 o
  -6   2  10      135.00      115.02      1.67 o
  -5   2  10        2.11        1.54      0.34 o
  -4   2  10        0.79        0.85      0.34 o
  -3   2  10       79.58       74.77      1.02 o
  -2   2  10     7715.20     7803.15     56.38 o
  -1   2  10       30.93       65.51      0.95 o
   0   2  10      774.89      815.32      6.78 o
   1   2  10      146.37      150.13      1.52 o
   2   2  10      167.73      161.67      1.59 o
   3   2  10      736.10      717.86      5.77 o
   4   2  10       92.24       88.63      1.01 o
   5   2  10       58.52       53.69      0.83 o
   6   2  10       90.75       92.76      1.29 o
   7   2  10       37.99       41.04      1.21 o
   8   2  10        8.29        8.47      0.71 o
   9   2  10        2.12        2.69      0.88 o
  10   2  10        8.50        7.05      1.02 o
 -11   3  10       21.02       22.80      2.42 o
 -10   3  10      107.45       94.55      3.13 o
  -9   3  10        1.67       -1.04      1.04 o
  -8   3  10        1.30        0.00      0.92 o
  -7   3  10       14.62       15.43      1.32 o
  -6   3  10       37.48       42.70      1.20 o
  -5   3  10       74.51       73.38      1.43 o
  -4   3  10      509.95      497.45      4.56 o
  -3   3  10      102.53      107.16      1.45 o
  -2   3  10     1117.63     1135.12      9.14 o
  -1   3  10       79.93       69.63      1.05 o
   0   3  10      126.24      142.55      1.67 o
   1   3  10       19.97       24.42      0.69 o
   2   3  10      338.48      301.32      2.89 o
   3   3  10      267.45      250.23      2.52 o
   4   3  10      583.50      552.99      4.91 o
   5   3  10       20.09       16.92      0.68 o
   6   3  10      130.51      130.01      1.91 o
   7   3  10       58.33       58.74      1.47 o
   8   3  10       11.53       11.51      1.23 o
   9   3  10        8.74        8.42      1.18 o
  10   3  10        0.17       -0.19      0.93 o
 -10   4  10        0.33       -0.97      1.54 o
  -9   4  10       34.57       35.77      2.10 o
  -8   4  10       12.62       13.59      1.49 o
  -7   4  10      152.03      136.64      3.48 o
  -6   4  10      185.35      163.87      3.76 o
  -5   4  10        3.43        3.64      0.85 o
  -4   4  10       91.52       90.81      1.93 o
  -3   4  10      397.75      377.02      4.04 o
  -2   4  10      679.13      656.16      6.56 o
  -1   4  10       61.96       52.19      1.16 o
   0   4  10       12.40        8.85      0.58 o
   1   4  10       11.37       11.17      0.57 o
   2   4  10       28.58       31.83      0.99 o
   3   4  10        0.19       -0.55      0.55 o
   4   4  10      458.48      443.60      5.18 o
   5   4  10      184.97      186.16      3.04 o
   6   4  10        4.06        3.60      0.91 o
   7   4  10       18.46       20.44      1.45 o
   8   4  10       10.59       11.16      1.47 o
   9   4  10       44.55       49.83      2.19 o
  -9   5  10        4.29        1.63      1.74 o
  -8   5  10       60.97       66.88      2.56 o
  -7   5  10        7.67        6.10      1.22 o
  -6   5  10        7.37        7.91      1.26 o
  -5   5  10       21.72       21.50      1.51 o
  -4   5  10        0.49        1.83      0.99 o
  -3   5  10        0.31        0.86      0.83 o
  -2   5  10        2.97        4.07      0.80 o
  -1   5  10        1.72        1.04      0.68 o
   0   5  10        0.82        0.50      0.69 o
   1   5  10        0.17        0.36      0.67 o
   2   5  10       31.66       29.98      1.24 o
   3   5  10        3.11        1.15      0.86 o
   4   5  10       15.81       14.56      1.35 o
   5   5  10       28.40       28.67      1.66 o
   6   5  10       70.78       73.47      2.55 o
   7   5  10       27.27       29.31      2.04 o
  -7   6  10       68.51       70.80      3.67 o
  -6   6  10       24.97       28.93      3.33 o
  -5   6  10        0.34        2.30      1.39 o
  -4   6  10       20.59       23.18      2.45 o
  -3   6  10       48.52       56.36      2.93 o
  -2   6  10        5.31        6.31      1.43 o
  -1   6  10        0.25       -1.04      1.04 o
   0   6  10        1.99       -0.43      0.97 o
   1   6  10        0.07        1.66      1.04 o
   2   6  10        1.45        0.17      0.93 o
   3   6  10        5.86        5.09      1.41 o
   4   6  10       92.64       89.46      3.21 o
   5   6  10        2.35        6.15      1.73 o
  -3   7  10       15.65       20.91      4.20 o
  -2   7  10        1.27       -1.26      2.45 o
  -1   7  10       42.49       50.70      6.80 o
   0   7  10       30.56       36.83      3.51 o
   1   7  10        0.50        4.13      1.52 o
 -11   0  11        4.41        3.28      1.77 o
  -9   0  11      184.08      189.52      5.82 o
  -7   0  11       38.52       26.20      1.66 o
  -5   0  11      799.47      859.57     10.19 o
  -3   0  11      156.44      133.24      1.82 o
  -1   0  11       40.72       38.32      0.84 o
   1   0  11      360.85      367.76     14.72 o
   3   0  11      463.85      514.96     20.09 o
   5   0  11      418.93      385.97     11.55 o
   7   0  11       84.58       76.15      2.13 o
   9   0  11        5.25        6.33      0.80 o
  11   0  11        1.16        3.80      1.18 o
 -12   1  11        0.99        0.26      1.20 o
 -11   1  11       25.18       24.93      1.83 o
 -10   1  11      205.08      188.71      4.27 o
  -9   1  11      280.67      250.45      4.96 o
  -8   1  11        1.04        0.64      0.60 o
  -7   1  11        0.15        0.16      0.37 o
  -6   1  11        0.04        0.17      0.34 o
  -5   1  11      366.97      382.73      3.34 o
  -4   1  11       25.04       28.15      0.60 o
  -3   1  11        3.41       -0.35      0.35 o
  -2   1  11      506.01      546.43      4.35 o
  -1   1  11     1130.56     1183.18      9.84 o
   0   1  11       23.89       22.56      0.42 o
   1   1  11      823.82      847.65      9.79 o
   2   1  11      154.57      160.71      2.63 o
   3   1  11      188.70      152.19      2.79 o
   4   1  11       13.91       18.16      0.56 o
   5   1  11        2.66        4.12      0.36 o
   6   1  11        0.49        2.19      0.36 o
   7   1  11      597.43      542.49      5.70 o
   8   1  11       45.40       40.01      1.00 o
   9   1  11       64.98       71.91      1.49 o
  10   1  11       18.76       24.15      1.19 o
 -12   2  11       11.63        6.83      2.59 o
 -11   2  11       24.70       23.42      1.83 o
 -10   2  11      105.81       96.68      3.03 o
  -9   2  11       14.24        9.66      1.31 o
  -8   2  11       14.06       13.71      1.58 o
  -7   2  11      153.73      142.41      2.17 o
  -6   2  11       13.19       11.02      0.64 o
  -5   2  11      276.96      247.27      2.57 o
  -4   2  11       59.95       59.88      0.97 o
  -3   2  11      233.37      228.51      2.25 o
  -2   2  11     1921.12     2011.12     15.29 o
  -1   2  11      562.28      538.53      4.39 o
   0   2  11        3.38        5.98      0.37 o
   1   2  11      158.98      143.99      1.48 o
   2   2  11      100.50      100.46      1.10 o
   3   2  11       10.72       14.57      0.40 o
   4   2  11       72.24       61.65      0.86 o
   5   2  11      138.23      131.98      1.58 o
   6   2  11        0.15       -0.40      0.40 o
   7   2  11       40.02       39.38      0.92 o
   8   2  11        2.39        2.46      0.52 o
   9   2  11       73.09       70.29      1.66 o
  10   2  11        2.89        2.45      0.83 o
 -11   3  11       10.28       10.78      2.05 o
 -10   3  11       12.11       11.98      1.57 o
  -9   3  11        5.56        6.78      1.32 o
  -8   3  11       12.56       12.60      1.36 o
  -7   3  11        9.64        7.65      1.13 o
  -6   3  11        2.16        2.39      0.66 o
  -5   3  11      637.98      612.37      6.17 o
  -4   3  11      452.82      410.00      4.03 o
  -3   3  11      378.65      380.43      3.61 o
  -2   3  11       75.90       96.81      1.47 o
  -1   3  11      283.39      297.51      2.91 o
   0   3  11       10.93        5.39      0.42 o
   1   3  11       50.53       47.13      0.93 o
   2   3  11       61.06       49.20      0.93 o
   3   3  11     1030.47     1015.41      8.24 o
   4   3  11      436.03      440.96      4.15 o
   5   3  11       39.44       38.16      1.01 o
   6   3  11       22.04       23.86      0.84 o
   7   3  11      180.55      177.23      2.67 o
   8   3  11        2.20        2.58      0.80 o
   9   3  11       97.53      106.25      2.57 o
 -10   4  11        0.43        0.95      1.68 o
  -9   4  11       18.49       18.92      1.78 o
  -8   4  11       34.55       27.43      1.85 o
  -7   4  11       31.53       29.22      1.81 o
  -6   4  11       31.29       32.20      1.78 o
  -5   4  11        3.08        2.35      0.79 o
  -4   4  11      356.94      337.76      4.47 o
  -3   4  11        3.32        4.12      0.69 o
  -2   4  11      117.17      111.55      1.74 o
  -1   4  11      341.65      319.85      3.59 o
   0   4  11       20.53       19.02      0.77 o
   1   4  11        4.62        5.18      0.54 o
   2   4  11        4.13        4.13      0.68 o
   3   4  11      144.75      133.47      2.07 o
   4   4  11      103.13      111.93      1.97 o
   5   4  11        0.18        1.62      0.78 o
   6   4  11       46.50       47.39      1.73 o
   7   4  11       42.59       48.29      2.17 o
   8   4  11       10.76       10.42      1.58 o
   9   4  11       58.59       70.60      8.28 o
  -9   5  11       14.46       14.05      2.21 o
  -8   5  11       51.79       62.00      3.08 o
  -7   5  11       25.29       28.57      1.81 o
  -6   5  11        0.07       -0.42      0.94 o
  -5   5  11        4.34        4.43      1.09 o
  -4   5  11      168.90      157.53      3.66 o
  -3   5  11      138.62      132.76      2.96 o
  -2   5  11        0.40       -0.40      0.70 o
  -1   5  11       21.60       22.05      1.12 o
   0   5  11       17.85       16.26      1.04 o
   1   5  11       43.94       47.13      1.43 o
   2   5  11        3.31        2.08      0.89 o
   3   5  11       48.75       51.84      1.77 o
   4   5  11       74.77       71.87      2.28 o
   5   5  11       16.95       13.57      1.48 o
   6   5  11        9.39        8.34      1.38 o
   7   5  11       66.56       68.73      2.74 o
  -7   6  11        8.88       12.70      2.58 o
  -6   6  11       32.72       29.56      3.08 o
  -5   6  11       35.72       36.12      2.54 o
  -4   6  11        0.58        2.95      1.57 o
  -3   6  11       88.99       82.14      3.49 o
  -2   6  11       11.24        9.25      1.53 o
  -1   6  11        1.34        1.02      1.05 o
   0   6  11        3.24        4.93      1.21 o
   1   6  11       41.73       41.63      1.91 o
   2   6  11        1.28        1.43      1.16 o
   3   6  11        0.28       -1.18      1.18 o
   4   6  11        0.03        0.08      1.27 o
   5   6  11        4.27        3.57      1.61 o
  -2   7  11       20.39       19.24      3.35 o
  -1   7  11       16.24       13.04      3.26 o
   0   7  11       16.97       25.28      2.42 o
 -12   0  12        0.00       -1.53      1.88 o
 -10   0  12      169.51      165.89      5.62 o
  -8   0  12       47.35       43.83      1.90 o
  -6   0  12     1163.70     1130.46     13.32 o
  -4   0  12      736.93      744.92      7.99 o
  -2   0  12       20.64       16.88      0.60 o
   0   0  12       50.13       70.13      1.37 o
   2   0  12     2094.60     2179.75     75.83 o
   4   0  12       22.12       15.83      3.05 o
   6   0  12      758.53      677.40      9.23 o
   8   0  12       26.28       28.58      1.29 o
  10   0  12       18.22       13.10      1.79 o
 -12   1  12       18.93       18.90      2.17 o
 -11   1  12       28.86       27.44      1.94 o
 -10   1  12      107.58      105.37      3.09 o
  -9   1  12       42.33       41.21      1.93 o
  -8   1  12       91.88       85.96      2.10 o
  -7   1  12       64.86       60.64      1.33 o
  -6   1  12      194.66      181.16      2.01 o
  -5   1  12      249.07      239.37      2.37 o
  -4   1  12       11.91        8.55      0.43 o
  -3   1  12       87.76       79.01      0.98 o
  -2   1  12       51.39       60.84      0.82 o
  -1   1  12       63.78       69.68      2.23 o
   0   1  12      710.84      747.01      6.12 o
   1   1  12       75.63       89.27      2.61 o
   2   1  12      249.07      244.38      4.15 o
   3   1  12       95.69      104.45      2.97 o
   4   1  12      785.95      717.59     10.84 o
   5   1  12       30.24       28.71      1.05 o
   6   1  12       40.22       34.61      0.88 o
   7   1  12        4.56        3.86      0.51 o
   8   1  12       58.17       59.46      1.11 o
   9   1  12        8.20        7.26      0.74 o
  10   1  12       21.13       22.49      1.33 o
 -12   2  12        0.56       -1.64      1.67 o
 -11   2  12      112.90      114.58      3.46 o
 -10   2  12      207.00      203.56      4.60 o
  -9   2  12        0.71       -0.69      0.97 o
  -8   2  12       97.23      100.91      2.77 o
  -7   2  12        0.43        0.74      0.61 o
  -6   2  12      154.65      139.46      1.92 o
  -5   2  12      364.63      341.58      3.21 o
  -4   2  12      323.19      329.12      3.16 o
  -3   2  12      251.06      256.04      2.55 o
  -2   2  12       74.79       66.64      1.18 o
  -1   2  12      153.62      143.43      1.58 o
   0   2  12       23.65       25.64      0.57 o
   1   2  12        2.40        2.04      0.28 o
   2   2  12       28.35       22.60      0.48 o
   3   2  12      178.71      173.03      1.87 o
   4   2  12      371.18      356.03      3.20 o
   5   2  12       18.26       18.96      0.69 o
   6   2  12      135.56      126.65      1.83 o
   7   2  12       20.44       27.79      0.99 o
   8   2  12       91.32       81.23      1.74 o
   9   2  12       27.22       29.59      1.30 o
  10   2  12        5.87        4.77      1.29 o
 -11   3  12        3.33        5.79      1.83 o
 -10   3  12        1.74        3.07      1.32 o
  -9   3  12       10.15       12.48      1.45 o
  -8   3  12        0.43       -0.29      0.94 o
  -7   3  12        0.73        1.55      0.95 o
  -6   3  12       84.08       75.55      1.72 o
  -5   3  12      697.93      654.39      6.84 o
  -4   3  12      627.65      580.83      5.41 o
  -3   3  12       22.12       20.77      0.77 o
  -2   3  12       38.28       33.30      0.85 o
  -1   3  12       27.00       23.53      0.67 o
   0   3  12       25.29       24.59      0.71 o
   1   3  12       20.06       23.06      0.71 o
   2   3  12      100.74       97.73      1.49 o
   3   3  12      207.15      197.29      2.17 o
   4   3  12        2.94        2.92      0.48 o
   5   3  12       94.40       99.27      1.58 o
   6   3  12       34.75       34.33      1.01 o
   7   3  12        0.39        1.79      0.67 o
   8   3  12       37.15       40.03      1.40 o
   9   3  12        6.85        7.92      0.96 o
 -10   4  12       15.70       18.08      2.26 o
  -9   4  12        0.13       -0.35      1.20 o
  -8   4  12       70.86       61.62      2.52 o
  -7   4  12      109.79       90.52      2.87 o
  -6   4  12        1.92        1.36      1.03 o
  -5   4  12        8.95        8.18      0.94 o
  -4   4  12      535.90      505.96      6.17 o
  -3   4  12       64.70       64.49      1.45 o
  -2   4  12        0.06       -0.53      0.53 o
  -1   4  12       53.13       39.52      1.22 o
   0   4  12        0.17        0.76      0.47 o
   1   4  12      331.86      341.77      4.12 o
   2   4  12       88.97       90.79      1.80 o
   3   4  12       24.62       27.22      0.99 o
   4   4  12       34.56       36.32      1.23 o
   5   4  12       68.88       74.76      1.92 o
   6   4  12        0.16        0.28      0.84 o
   7   4  12       36.99       48.61      1.96 o
   8   4  12        1.03       -0.94      0.94 o
  -9   5  12        1.81        1.00      1.81 o
  -8   5  12        5.40        8.35      1.90 o
  -7   5  12       10.38       13.31      1.43 o
  -6   5  12       15.39       15.41      1.44 o
  -5   5  12        4.28        1.99      1.05 o
  -4   5  12        0.56        2.34      0.96 o
  -3   5  12        0.65        2.31      0.95 o
  -2   5  12        0.48        1.11      0.77 o
  -1   5  12        2.92        4.51      0.89 o
   0   5  12      152.78      131.27      2.49 o
   1   5  12       94.02       92.65      2.28 o
   2   5  12        0.14       -0.74      0.84 o
   3   5  12       31.51       32.14      1.52 o
   4   5  12      122.20      124.64      3.00 o
   5   5  12       63.14       66.57      2.43 o
   6   5  12        9.52        8.40      1.36 o
   7   5  12        1.57        2.64      1.27 o
  -6   6  12        0.11        2.17      2.05 o
  -5   6  12       13.31       12.96      2.53 o
  -4   6  12      187.14      183.78      5.36 o
  -3   6  12        0.04        0.34      1.47 o
  -2   6  12        4.24        2.27      1.58 o
  -1   6  12       17.29       20.21      1.69 o
   0   6  12        1.11        0.94      1.01 o
   1   6  12       68.34       68.06      2.26 o
   2   6  12       29.36       30.04      2.38 o
   3   6  12        0.18        0.71      1.31 o
   4   6  12        5.10        1.86      1.55 o
   5   6  12       14.57       15.71      2.03 o
 -11   0  13       42.67       47.23      3.28 o
  -9   0  13      262.61      259.98      7.23 o
  -7   0  13        0.77        0.55      0.75 o
  -5   0  13       19.64       19.19      0.87 o
  -3   0  13      115.93       85.60      1.37 o
  -1   0  13      413.77      369.50      4.47 o
   1   0  13      112.49       84.25      5.67 o
   3   0  13       73.05       75.78      5.76 o
   5   0  13      225.54      194.95     10.46 o
   7   0  13       52.15       40.28      1.52 o
   9   0  13      121.48      130.72      3.01 o
 -12   1  13        0.09        0.45      1.75 o
 -11   1  13        6.97        7.90      1.42 o
 -10   1  13        3.42        2.57      1.18 o
  -9   1  13        1.63        2.56      1.13 o
  -8   1  13       18.56       19.77      1.16 o
  -7   1  13      237.93      218.57      2.86 o
  -6   1  13      120.24      137.30      1.69 o
  -5   1  13       79.75       75.90      1.16 o
  -4   1  13       16.40       15.37      0.52 o
  -3   1  13       20.21       19.50      0.56 o
  -2   1  13        0.29       -0.14      0.25 o
  -1   1  13     1440.28     1472.32     12.22 o
   0   1  13        9.37       14.66      0.49 o
   1   1  13      361.80      337.76      4.42 o
   2   1  13      324.81      328.20      7.33 o
   3   1  13        5.31        7.01      0.86 o
   4   1  13        4.31        4.83      0.66 o
   5   1  13      709.21      711.73      9.00 o
   6   1  13       33.32       27.57      0.79 o
   7   1  13      131.33      117.21      1.89 o
   8   1  13        0.07        0.09      0.52 o
   9   1  13        4.72        6.21      0.82 o
  10   1  13        0.29       -0.88      1.06 o
 -11   2  13       22.77       24.29      2.24 o
 -10   2  13        0.71        5.52      1.30 o
  -9   2  13       30.30       34.30      1.87 o
  -8   2  13        3.52        4.81      1.09 o
  -7   2  13       52.45       53.71      1.45 o
  -6   2  13       13.63       14.54      0.78 o
  -5   2  13      116.43      115.61      1.55 o
  -4   2  13       12.50       14.85      0.59 o
  -3   2  13       81.80       86.35      1.23 o
  -2   2  13      599.75      619.19      5.68 o
  -1   2  13       28.08       51.18      0.90 o
   0   2  13       51.70       51.44      0.82 o
   1   2  13      135.82      126.58      1.38 o
   2   2  13      158.84      167.13      1.82 o
   3   2  13      145.59      129.30      1.75 o
   4   2  13        5.08        4.51      0.38 o
   5   2  13        6.64        7.04      0.45 o
   6   2  13      166.30      157.88      2.11 o
   7   2  13       58.83       52.40      1.24 o
   8   2  13       14.17       14.28      0.87 o
   9   2  13       54.14       55.97      1.62 o
  10   2  13        8.39       10.09      1.22 o
 -11   3  13       65.18       68.82      3.54 o
 -10   3  13        3.70        0.82      1.25 o
  -9   3  13        6.00        4.28      1.29 o
  -8   3  13        0.18        1.69      1.07 o
  -7   3  13       15.50       10.54      1.14 o
  -6   3  13        1.72        1.54      0.66 o
  -5   3  13      374.76      361.97      4.41 o
  -4   3  13       15.71       17.72      0.87 o
  -3   3  13      492.81      456.02      4.56 o
  -2   3  13       21.01       19.21      0.84 o
  -1   3  13      504.10      504.08      4.69 o
   0   3  13        0.28        0.27      0.40 o
   1   3  13      275.67      230.43      2.60 o
   2   3  13        1.44        0.20      0.52 o
   3   3  13      129.31      119.34      1.58 o
   4   3  13       24.13       25.94      0.78 o
   5   3  13      608.13      591.89      6.24 o
   6   3  13       95.55       85.85      1.96 o
   7   3  13       23.33       23.15      1.20 o
   8   3  13        2.37        3.01      0.96 o
   9   3  13        0.89        1.58      1.12 o
 -10   4  13        0.90       -0.88      1.63 o
  -9   4  13       40.55       47.72      2.42 o
  -8   4  13        0.34        0.78      1.19 o
  -7   4  13        0.76        0.84      1.18 o
  -6   4  13        5.70        5.45      1.19 o
  -5   4  13        8.44        8.78      1.02 o
  -4   4  13       98.11       92.45      2.22 o
  -3   4  13      151.65      140.98      2.46 o
  -2   4  13       45.46       45.16      1.21 o
  -1   4  13       51.80       40.00      1.10 o
   0   4  13        0.03       -0.23      0.63 o
   1   4  13      170.40      154.55      2.45 o
   2   4  13       20.62       16.00      0.91 o
   3   4  13       68.86       77.18      1.59 o
   4   4  13       14.70       14.29      0.92 o
   5   4  13       67.94       68.94      1.85 o
   6   4  13       64.23       70.65      2.05 o
   7   4  13       16.79       18.72      1.36 o
   8   4  13        0.07       -0.93      0.93 o
  -8   5  13       73.20       82.48      3.85 o
  -7   5  13        9.13       10.10      1.52 o
  -6   5  13       25.46       22.49      1.94 o
  -5   5  13       17.78       20.15      1.81 o
  -4   5  13        3.12        3.71      1.18 o
  -3   5  13       21.83       19.44      1.40 o
  -2   5  13        2.30        1.55      0.88 o
  -1   5  13       77.10       73.15      1.95 o
   0   5  13      249.06      215.50      3.58 o
   1   5  13       99.16       98.48      2.37 o
   2   5  13        0.96       -0.80      0.80 o
   3   5  13        0.06       -0.49      0.86 o
   4   5  13       52.69       54.93      2.21 o
   5   5  13       62.97       58.22      2.30 o
   6   5  13       11.13       11.78      1.45 o
  -6   6  13        0.34        0.96      2.34 o
  -5   6  13        0.84        1.34      2.00 o
  -4   6  13        0.13        2.14      1.50 o
  -3   6  13        2.71        1.91      1.62 o
  -2   6  13        3.94        0.61      1.30 o
  -1   6  13       12.69       12.44      1.52 o
   0   6  13        5.98        3.58      1.29 o
   1   6  13        1.36        0.54      1.23 o
   2   6  13        9.05       11.49      1.44 o
   3   6  13        9.60        9.88      1.70 o
   4   6  13        0.08        3.59      1.58 o
 -12   0  14       13.92       13.96      4.38 o
 -10   0  14       15.82       18.78      2.38 o
  -8   0  14       41.23       43.95      1.93 o
  -6   0  14      820.01      837.14     11.09 o
  -4   0  14      106.04      110.43      1.82 o
  -2   0  14     1259.76     1305.77     16.15 o
   0   0  14      705.80      646.10      7.42 o
   2   0  14      345.41      343.79     14.77 o
   4   0  14      482.99      449.59     18.88 o
   6   0  14      210.06      181.90      3.54 o
   8   0  14       29.68       27.51      1.27 o
  10   0  14       78.27       85.40      3.46 o
 -12   1  14        0.23       -1.37      1.37 o
 -11   1  14        3.54        2.44      1.27 o
 -10   1  14       47.17       45.16      2.19 o
  -9   1  14       41.09       34.42      1.88 o
  -8   1  14       37.38       44.10      1.69 o
  -7   1  14       12.07       12.79      0.86 o
  -6   1  14       83.26       87.76      1.50 o
  -5   1  14        6.10        6.28      0.49 o
  -4   1  14       33.32       30.69      0.75 o
  -3   1  14        9.38        7.07      0.46 o
  -2   1  14       55.83       64.42      1.01 o
  -1   1  14      591.11      663.03      5.71 o
   0   1  14      720.29      720.75      5.94 o
   1   1  14        0.10        0.22      0.36 o
   2   1  14      380.68      348.79      7.77 o
   3   1  14        0.85        0.23      0.66 o
   4   1  14      193.33      180.06      3.75 o
   5   1  14      123.89      115.62      2.17 o
   6   1  14       59.96       53.97      1.06 o
   7   1  14       76.82       73.08      1.41 o
   8   1  14       34.35       38.38      1.07 o
   9   1  14       20.19       23.60      1.11 o
  10   1  14        8.71       12.76      1.45 o
 -11   2  14       16.00       13.03      2.00 o
 -10   2  14       17.60       17.72      1.64 o
  -9   2  14        1.76       -0.56      1.02 o
  -8   2  14        1.85        1.67      0.98 o
  -7   2  14       10.30       11.31      0.86 o
  -6   2  14       14.01       13.23      0.83 o
  -5   2  14       11.72       13.12      0.66 o
  -4   2  14        4.28        2.86      0.48 o
  -3   2  14      735.78      738.29      6.57 o
  -2   2  14      187.50      212.81      2.40 o
  -1   2  14        3.42        2.35      0.34 o
   0   2  14       14.44       17.91      0.51 o
   1   2  14        0.48       -0.08      0.26 o
   2   2  14      361.29      356.96      3.48 o
   3   2  14      298.01      291.30      3.67 o
   4   2  14        3.96        2.78      0.54 o
   5   2  14      185.33      185.21      2.16 o
   6   2  14      414.02      407.06      4.45 o
   7   2  14        3.81        4.15      0.53 o
   8   2  14       35.62       37.90      1.17 o
   9   2  14        3.39        4.74      0.78 o
 -11   3  14        5.56        6.29      1.92 o
 -10   3  14        8.55        7.66      1.72 o
  -9   3  14        3.19        1.27      1.20 o
  -8   3  14      125.30      111.77      3.14 o
  -7   3  14       23.70       24.12      1.44 o
  -6   3  14        0.61        0.10      0.63 o
  -5   3  14       67.61       61.80      1.61 o
  -4   3  14        2.59        4.50      0.72 o
  -3   3  14      418.84      410.33      4.35 o
  -2   3  14      164.79      162.15      1.99 o
  -1   3  14        0.77        1.80      0.46 o
   0   3  14       93.71       86.99      1.38 o
   1   3  14       14.59       13.58      0.62 o
   2   3  14      181.36      162.64      2.01 o
   3   3  14       45.97       38.74      0.89 o
   4   3  14        8.44        6.56      0.59 o
   5   3  14      201.34      195.39      2.72 o
   6   3  14        2.44        2.37      0.75 o
   7   3  14        4.58        5.18      0.89 o
   8   3  14       68.05       81.00      2.32 o
   9   3  14        3.19        3.18      1.15 o
 -10   4  14        0.29       -1.50      1.50 o
  -9   4  14       53.78       55.04      3.12 o
  -8   4  14        0.58        2.35      1.20 o
  -7   4  14       60.03       56.69      2.33 o
  -6   4  14        9.84       10.97      1.19 o
  -5   4  14        5.19        5.97      0.89 o
  -4   4  14       45.29       46.51      1.45 o
  -3   4  14        1.20        1.42      0.69 o
  -2   4  14        0.95        0.62      0.69 o
  -1   4  14      137.73      120.73      1.86 o
   0   4  14        2.10       -0.62      0.62 o
   1   4  14        6.52        5.76      0.75 o
   2   4  14        7.49        6.81      0.76 o
   3   4  14        0.40        1.99      0.68 o
   4   4  14       60.34       58.50      1.56 o
   5   4  14       67.18       68.17      1.84 o
   6   4  14        9.74       11.89      1.08 o
   7   4  14        1.83        2.01      0.91 o
   8   4  14       41.05       44.51      2.68 o
  -8   5  14       33.64       40.89      4.39 o
  -7   5  14        0.06        0.22      1.33 o
  -6   5  14        2.61        2.92      1.37 o
  -5   5  14       34.28       38.20      2.42 o
  -4   5  14       17.04       24.88      1.78 o
  -3   5  14       15.09       14.51      1.31 o
  -2   5  14       20.34       18.71      1.38 o
  -1   5  14       15.51       14.21      1.60 o
   0   5  14       22.97       27.84      1.51 o
   1   5  14        1.75        2.94      1.01 o
   2   5  14       37.03       40.09      1.61 o
   3   5  14        1.90        2.10      1.02 o
   4   5  14        0.42        2.47      1.21 o
   5   5  14        0.03       -1.01      1.12 o
   6   5  14       12.28       10.71      1.43 o
  -6   6  14       26.01       28.95      3.09 o
  -5   6  14        0.12       -0.34      2.05 o
  -4   6  14       32.24       27.76      2.58 o
  -3   6  14       23.66       26.49      2.50 o
  -2   6  14        1.08        0.53      1.31 o
  -1   6  14       21.38       28.23      1.99 o
   0   6  14       64.33       62.84      2.69 o
   1   6  14        0.00       -1.72      1.72 o
   2   6  14        0.71        0.35      1.14 o
   3   6  14        3.30        0.44      1.42 o
   4   6  14      144.84      168.23      5.72 o
 -11   0  15       22.02       23.77      2.63 o
  -9   0  15        0.69        1.09      1.50 o
  -7   0  15       12.51       12.53      1.22 o
  -5   0  15      124.57      135.70      2.77 o
  -3   0  15        6.16        9.07      0.57 o
  -1   0  15      171.10      156.26      2.18 o
   1   0  15      412.48      405.05     17.00 o
   3   0  15      193.32      199.40     10.46 o
   5   0  15      696.84      682.79     27.31 o
   7   0  15        4.76        6.48      0.80 o
   9   0  15       45.95       42.78      1.69 o
 -12   1  15        0.06       -0.43      1.51 o
 -11   1  15       33.94       33.43      2.08 o
 -10   1  15       47.87       43.57      2.65 o
  -9   1  15       38.73       40.44      1.97 o
  -8   1  15       17.54       18.01      1.28 o
  -7   1  15       26.83       33.51      1.19 o
  -6   1  15        5.48        3.79      0.57 o
  -5   1  15       12.48       13.29      0.60 o
  -4   1  15        0.46       -0.35      0.35 o
  -3   1  15      228.10      210.45      2.28 o
  -2   1  15      118.61      125.91      1.57 o
  -1   1  15      327.11      355.75      3.25 o
   0   1  15      111.60      128.70      1.78 o
   1   1  15      113.90      125.15      1.92 o
   2   1  15       13.10       10.40      1.86 o
   3   1  15       86.92       81.68      4.03 o
   4   1  15       89.17       81.32      2.80 o
   5   1  15       25.25       21.28      0.93 o
   6   1  15        1.78        1.14      0.53 o
   7   1  15        8.40        8.35      0.61 o
   8   1  15        2.64        2.58      0.57 o
   9   1  15       22.42       26.20      1.16 o
 -11   2  15        0.06        2.88      1.60 o
 -10   2  15        4.46        2.87      1.29 o
  -9   2  15        2.27       -0.99      0.99 o
  -8   2  15        7.98        6.66      1.19 o
  -7   2  15        1.20        1.83      0.68 o
  -6   2  15       30.70       27.20      1.13 o
  -5   2  15      223.88      212.16      2.74 o
  -4   2  15        5.57        5.86      0.62 o
  -3   2  15      207.12      208.97      2.41 o
  -2   2  15       11.09       12.02      0.57 o
  -1   2  15       78.28       81.12      1.18 o
   0   2  15       20.46       20.58      0.58 o
   1   2  15      216.18      217.71      2.21 o
   2   2  15      527.13      521.08      5.10 o
   3   2  15      600.87      590.11      6.31 o
   4   2  15        6.30        5.90      0.51 o
   5   2  15       40.93       40.27      0.99 o
   6   2  15        1.76        3.26      0.62 o
   7   2  15       20.85       24.21      0.97 o
   8   2  15        0.37        1.08      0.70 o
   9   2  15        7.72       11.44      1.11 o
 -10   3  15        9.80        8.07      1.91 o
  -9   3  15        6.70        7.03      1.39 o
  -8   3  15        2.71        3.48      1.17 o
  -7   3  15      121.60      112.06      3.17 o
  -6   3  15       14.38       15.83      1.12 o
  -5   3  15      108.23      100.46      2.04 o
  -4   3  15      297.47      272.89      3.53 o
  -3   3  15     2572.44     2391.74     22.33 o
  -2   3  15       48.10       51.52      1.11 o
  -1   3  15        7.40        9.17      0.57 o
   0   3  15       14.68       12.99      0.66 o
   1   3  15       40.51       39.90      0.97 o
   2   3  15        8.14       11.95      0.62 o
   3   3  15      398.15      386.22      4.27 o
   4   3  15       96.59       92.31      1.65 o
   5   3  15      291.96      284.35      3.59 o
   6   3  15       74.52       74.88      1.74 o
   7   3  15        0.03       -0.71      0.71 o
   8   3  15       17.00       18.07      1.33 o
  -9   4  15       38.01       45.64      2.93 o
  -8   4  15       44.57       34.78      2.05 o
  -7   4  15       14.56       15.93      1.54 o
  -6   4  15        3.87        4.42      1.13 o
  -5   4  15       16.34       19.47      1.31 o
  -4   4  15       13.92       13.45      1.08 o
  -3   4  15       37.40       36.28      1.63 o
  -2   4  15        0.10       -0.63      0.63 o
  -1   4  15        4.57        1.84      0.77 o
   0   4  15        6.19        9.48      0.84 o
   1   4  15       21.52       20.52      1.02 o
   2   4  15        1.59        0.80      0.70 o
   3   4  15       43.01       35.92      1.27 o
   4   4  15       10.42       11.66      0.92 o
   5   4  15       14.27       16.85      1.14 o
   6   4  15       15.61       17.04      1.60 o
   7   4  15       19.32       20.25      1.72 o
  -8   5  15       59.44       59.17      3.90 o
  -7   5  15       40.75       38.18      3.24 o
  -6   5  15        2.44        1.61      1.61 o
  -5   5  15        0.54        2.67      1.46 o
  -4   5  15      129.37      127.11      3.89 o
  -3   5  15       21.40       21.85      1.59 o
  -2   5  15        2.72        3.74      1.02 o
  -1   5  15       22.05       19.90      1.50 o
   0   5  15        1.00        2.36      0.97 o
   1   5  15        0.70       -0.88      0.88 o
   2   5  15       25.85       29.72      1.54 o
   3   5  15       83.81       81.34      2.34 o
   4   5  15       96.07      109.40      2.74 o
   5   5  15       25.52       23.80      1.63 o
   6   5  15        4.01        1.11      1.10 o
  -5   6  15        3.35        2.18      2.31 o
  -4   6  15        6.75       12.45      2.07 o
  -3   6  15       24.11       20.42      2.23 o
  -2   6  15       21.14       25.93      2.05 o
  -1   6  15        0.01        1.50      2.01 o
   0   6  15        7.94       13.50      1.68 o
   1   6  15       21.73       22.45      1.89 o
   2   6  15        0.16       -0.79      1.20 o
   3   6  15        0.02        0.39      1.22 o
 -10   0  16      340.77      308.80      8.57 o
  -8   0  16        0.24        0.39      1.08 o
  -6   0  16      495.76      479.17      7.30 o
  -4   0  16        0.73       -0.24      0.45 o
  -2   0  16      649.70      700.59      8.84 o
   0   0  16      167.36      168.47      2.50 o
   2   0  16      516.42      551.47     22.32 o
   4   0  16       20.75       19.61      4.07 o
   6   0  16      438.56      407.74     13.53 o
   8   0  16      127.03      129.26      2.77 o
 -11   1  16        3.26        4.61      1.68 o
 -10   1  16        0.87        0.10      1.29 o
  -9   1  16        1.06        1.57      1.10 o
  -8   1  16       35.85       35.47      1.63 o
  -7   1  16        0.00        0.86      0.64 o
  -6   1  16      165.93      161.49      2.41 o
  -5   1  16       31.94       34.59      0.94 o
  -4   1  16        4.92        2.26      0.42 o
  -3   1  16        6.15        9.36      0.48 o
  -2   1  16      134.55      123.31      1.57 o
  -1   1  16        0.09        0.86      0.32 o
   0   1  16       65.75       62.18      0.84 o
   1   1  16      167.94      175.96      2.80 o
   2   1  16      361.84      363.64      6.32 o
   3   1  16      133.20      130.34      3.79 o
   4   1  16      106.85      102.34      3.28 o
   5   1  16        5.14        5.12      0.61 o
   6   1  16       49.55       50.69      2.14 o
   7   1  16       26.52       22.85      0.82 o
   8   1  16        7.26        7.91      0.74 o
   9   1  16        5.19        7.55      0.86 o
 -11   2  16      103.93       91.24      3.90 o
 -10   2  16        0.30       -0.33      1.11 o
  -9   2  16        7.36        8.03      1.35 o
  -8   2  16        4.87        3.23      1.08 o
  -7   2  16        9.19        8.52      0.86 o
  -6   2  16      329.00      315.89      4.20 o
  -5   2  16      192.32      183.03      2.63 o
  -4   2  16        7.41        4.20      0.64 o
  -3   2  16      332.54      331.32      4.42 o
  -2   2  16      216.89      209.60      2.51 o
  -1   2  16        3.48        6.22      0.46 o
   0   2  16      130.34      115.33      1.43 o
   1   2  16        4.36        4.05      0.46 o
   2   2  16      414.62      403.80      4.23 o
   3   2  16      277.47      266.87      3.46 o
   4   2  16       19.35       22.47      1.40 o
   5   2  16        1.12        1.03      0.45 o
   6   2  16      175.22      172.01      2.53 o
   7   2  16        5.55        6.47      0.72 o
   8   2  16       32.04       39.23      1.40 o
   9   2  16       11.75       14.30      1.16 o
 -10   3  16       10.32        9.81      1.98 o
  -9   3  16        5.44        3.36      1.27 o
  -8   3  16        9.20        9.64      1.37 o
  -7   3  16       11.16       12.54      1.42 o
  -6   3  16       11.69       10.53      0.91 o
  -5   3  16      176.54      172.10      2.80 o
  -4   3  16       20.25       17.82      0.95 o
  -3   3  16      148.57      152.92      2.31 o
  -2   3  16      299.79      272.97      3.57 o
  -1   3  16        2.27        3.10      0.55 o
   0   3  16       66.41       70.05      1.35 o
   1   3  16        0.01       -0.44      0.44 o
   2   3  16      248.75      221.62      2.71 o
   3   3  16       96.95       97.03      1.68 o
   4   3  16       22.06       24.15      0.92 o
   5   3  16        3.37        5.09      0.69 o
   6   3  16       49.43       56.99      1.53 o
   7   3  16        1.70        1.93      0.78 o
   8   3  16       45.14       51.65      1.81 o
  -9   4  16       19.83       27.87      2.99 o
  -8   4  16        4.07        5.78      1.50 o
  -7   4  16        0.03        0.26      1.21 o
  -6   4  16        0.00       -0.38      0.98 o
  -5   4  16        3.50        4.64      0.98 o
  -4   4  16      122.24      119.09      3.32 o
  -3   4  16      111.24       92.87      2.13 o
  -2   4  16       16.65       17.12      1.27 o
  -1   4  16       25.03       20.06      1.13 o
   0   4  16        0.35        0.17      0.69 o
   1   4  16        3.20        2.68      0.72 o
   2   4  16       52.29       59.87      1.56 o
   3   4  16       11.84       11.97      0.92 o
   4   4  16       36.60       32.69      1.21 o
   5   4  16       53.12       54.95      2.08 o
   6   4  16       77.75       80.10      2.73 o
   7   4  16       13.19       12.59      1.51 o
  -7   5  16       14.35       14.45      2.99 o
  -6   5  16       13.89       18.20      2.01 o
  -5   5  16       60.87       61.38      3.42 o
  -4   5  16       27.16       33.43      2.21 o
  -3   5  16        5.43        3.34      1.39 o
  -2   5  16       12.59       10.82      1.17 o
  -1   5  16        1.75        2.71      1.06 o
   0   5  16        6.64       10.12      1.20 o
   1   5  16        1.80        0.15      0.96 o
   2   5  16        1.93        0.77      1.02 o
   3   5  16       39.34       40.17      1.77 o
   4   5  16        0.77        4.34      1.13 o
   5   5  16        4.46        2.52      1.62 o
  -5   6  16        8.68        3.15      4.07 o
  -4   6  16       60.89       68.72      3.56 o
  -3   6  16        5.94        2.35      1.65 o
  -2   6  16       50.29       50.47      3.25 o
  -1   6  16       21.69       29.31      2.68 o
   0   6  16        0.55       -0.02      1.60 o
   1   6  16        0.31       -1.31      1.31 o
   2   6  16       18.52       19.64      1.90 o
 -11   0  17       20.35       17.75      3.06 o
  -9   0  17       11.09       11.07      1.96 o
  -7   0  17        0.80       -0.88      0.88 o
  -5   0  17        0.00       -0.02      0.63 o
  -3   0  17       33.34       35.86      1.20 o
  -1   0  17      317.88      342.85      4.54 o
   3   0  17      682.64      709.23     28.13 o
   5   0  17      166.49      167.30     10.51 o
   7   0  17        5.23        6.59      0.82 o
   9   0  17       21.98       23.77      1.32 o
 -11   1  17       14.03       16.65      2.10 o
 -10   1  17        7.26        6.51      1.41 o
  -9   1  17       21.28       26.31      1.74 o
  -8   1  17       21.32       23.90      1.81 o
  -7   1  17      187.46      166.59      2.71 o
  -6   1  17       28.27       28.19      1.10 o
  -5   1  17       67.68       70.10      1.36 o
  -4   1  17        0.49       -0.38      0.38 o
  -3   1  17       10.39       12.68      0.67 o
  -2   1  17        5.53        2.71      0.40 o
  -1   1  17       21.71       19.89      0.56 o
   0   1  17       17.64       19.62      0.56 o
   1   1  17      339.66      350.21      4.93 o
   2   1  17        2.17        3.34      1.05 o
   3   1  17      158.04      148.53      4.25 o
   4   1  17       96.40       89.18      3.05 o
   5   1  17       66.44       62.81      2.05 o
   6   1  17        0.01        0.99      0.51 o
   7   1  17       51.55       48.89      1.13 o
   8   1  17        2.70        3.23      0.61 o
   9   1  17        0.15       -0.47      0.70 o
 -11   2  17       19.79       16.46      2.20 o
 -10   2  17        3.40        1.34      1.19 o
  -9   2  17        0.18        0.97      1.13 o
  -8   2  17       43.85       43.29      2.02 o
  -7   2  17       31.59       35.80      1.39 o
  -6   2  17      484.68      462.91      5.70 o
  -5   2  17      264.08      259.36      3.38 o
  -4   2  17      230.80      217.92      2.81 o
  -3   2  17        2.86        4.64      0.70 o
  -2   2  17        1.33        1.27      0.40 o
  -1   2  17       72.74       73.17      1.54 o
   0   2  17        0.84        0.54      0.37 o
   1   2  17       70.20       68.75      1.21 o
   2   2  17      180.05      173.04      2.17 o
   3   2  17        0.71        1.13      0.53 o
   4   2  17       47.13       45.92      1.25 o
   5   2  17        0.31       -0.30      0.42 o
   6   2  17        2.96        4.55      0.60 o
   7   2  17       60.57       62.15      1.44 o
   8   2  17       28.57       31.04      1.24 o
 -10   3  17        0.34       -1.68      1.68 o
  -9   3  17       37.69       36.78      2.32 o
  -8   3  17        4.52        4.90      1.39 o
  -7   3  17        3.12        0.34      1.02 o
  -6   3  17       11.99       11.49      1.06 o
  -5   3  17      464.60      440.70      5.78 o
  -4   3  17        2.20        3.74      0.79 o
  -3   3  17        5.11        6.74      0.72 o
  -2   3  17       79.78       70.81      1.71 o
  -1   3  17       11.24        6.62      0.67 o
   0   3  17       18.43       21.61      0.80 o
   1   3  17        0.56        0.62      0.47 o
   2   3  17        3.52        3.79      0.85 o
   3   3  17        4.10        2.76      0.59 o
   4   3  17       14.38       15.66      0.80 o
   5   3  17       72.79       76.20      1.51 o
   6   3  17       23.15       32.03      1.30 o
   7   3  17        7.76        4.98      0.78 o
  -9   4  17        0.66       -1.70      1.80 o
  -8   4  17        1.25        0.75      1.39 o
  -7   4  17       13.26       11.64      1.61 o
  -6   4  17        1.98        0.16      1.04 o
  -5   4  17       33.79       35.82      1.76 o
  -4   4  17       14.16       11.24      1.11 o
  -3   4  17        8.31        5.30      0.94 o
  -2   4  17        5.59        5.89      1.05 o
  -1   4  17      160.96      143.02      2.72 o
   0   4  17        0.15       -0.65      0.69 o
   1   4  17        5.68        6.56      0.81 o
   2   4  17       42.67       42.47      1.34 o
   3   4  17       33.55       39.12      1.30 o
   4   4  17       13.45       14.76      1.13 o
   5   4  17       17.87       16.27      1.43 o
   6   4  17        1.21        1.28      1.17 o
  -7   5  17        0.86       -0.83      2.20 o
  -6   5  17        9.03       10.32      2.41 o
  -5   5  17       57.44       63.97      3.50 o
  -4   5  17        3.73        4.21      1.41 o
  -3   5  17        5.74        3.62      1.17 o
  -2   5  17        6.12        3.66      1.24 o
  -1   5  17        4.66        2.21      1.07 o
   0   5  17      232.65      222.68      4.13 o
   1   5  17       45.75       49.58      1.90 o
   2   5  17        4.05        4.76      1.06 o
   3   5  17        9.91       12.31      1.28 o
   4   5  17       48.09       55.58      2.00 o
   5   5  17        0.01        2.46      2.11 o
  -4   6  17        5.28        9.90      2.93 o
  -3   6  17        0.12       -0.85      2.09 o
  -2   6  17        8.89       11.36      2.19 o
  -1   6  17       51.98       58.06      3.46 o
   0   6  17       23.60       21.78      2.10 o
   1   6  17        4.12        3.42      1.48 o
 -10   0  18        3.08        2.69      1.78 o
  -8   0  18       13.34       11.53      1.51 o
  -6   0  18       24.54       30.50      1.61 o
  -4   0  18       48.04       47.25      1.47 o
  -2   0  18     1006.01     1054.31     13.03 o
   0   0  18      171.27      164.08      3.06 o
   2   0  18        2.49        3.68      3.20 o
   4   0  18      403.25      417.83     18.84 o
   6   0  18      217.85      200.73     16.00 o
   8   0  18        1.64        3.04      1.08 o
 -11   1  18        4.38        3.09      1.70 o
 -10   1  18       17.78       20.86      1.74 o
  -9   1  18        4.57        4.87      1.20 o
  -8   1  18        0.22        0.80      0.89 o
  -7   1  18       44.19       45.14      1.43 o
  -6   1  18       79.38       84.21      1.78 o
  -5   1  18        0.01       -0.49      0.67 o
  -4   1  18       21.70       21.30      0.74 o
  -3   1  18       99.42       94.80      1.49 o
  -2   1  18        9.41        7.95      0.49 o
  -1   1  18        6.44        6.59      0.47 o
   0   1  18       18.28       17.49      0.60 o
   1   1  18       17.44       21.16      0.81 o
   2   1  18       52.27       48.95      2.15 o
   3   1  18       13.59       12.55      1.44 o
   4   1  18       41.55       40.40      2.26 o
   5   1  18       63.12       56.07      2.06 o
   6   1  18        1.03        1.59      0.50 o
   7   1  18        0.98        0.60      0.50 o
   8   1  18       41.16       44.45      1.20 o
 -10   2  18        4.51        5.47      1.99 o
  -9   2  18        2.06        2.46      1.27 o
  -8   2  18       21.04       18.75      1.71 o
  -7   2  18       17.62       17.41      1.19 o
  -6   2  18      252.16      258.92      3.88 o
  -5   2  18       57.83       60.80      1.61 o
  -4   2  18      166.91      170.53      2.43 o
  -3   2  18      232.70      227.13      2.90 o
  -2   2  18      108.94      116.85      1.77 o
  -1   2  18        2.78        2.27      0.46 o
   0   2  18      115.50      104.22      1.45 o
   1   2  18      199.69      188.98      2.41 o
   2   2  18       16.41       14.19      0.56 o
   3   2  18        4.27        4.23      0.62 o
   4   2  18      131.58      124.48      2.29 o
   5   2  18        0.27       -0.40      0.47 o
   6   2  18        8.48        8.75      0.66 o
   7   2  18        5.30        7.04      0.74 o
   8   2  18        0.10        0.01      0.77 o
 -10   3  18       24.12       25.55      2.90 o
  -9   3  18        0.58        0.56      1.68 o
  -8   3  18       35.76       40.45      2.28 o
  -7   3  18        0.59        0.41      1.02 o
  -6   3  18       11.15       10.56      1.07 o
  -5   3  18       16.44       18.32      1.21 o
  -4   3  18      134.80      129.17      2.66 o
  -3   3  18        4.93        6.64      0.94 o
  -2   3  18        2.43        2.94      0.73 o
  -1   3  18        0.32        0.06      0.55 o
   0   3  18       23.10       22.66      0.83 o
   1   3  18       25.01       30.22      0.88 o
   2   3  18        2.55        3.17      0.61 o
   3   3  18        0.41       -0.31      0.54 o
   4   3  18        5.98        7.10      0.69 o
   5   3  18       31.57       29.08      1.47 o
   6   3  18        9.71        8.71      1.06 o
   7   3  18        0.87        1.30      0.96 o
  -9   4  18       12.34       11.67      4.21 o
  -8   4  18        5.63        5.35      2.47 o
  -7   4  18        1.86        2.53      1.44 o
  -6   4  18       17.47       18.88      1.70 o
  -5   4  18        4.73        4.06      1.16 o
  -4   4  18       21.75       23.31      1.35 o
  -3   4  18        5.37        4.71      1.06 o
  -2   4  18       88.93       79.35      2.29 o
  -1   4  18       86.60       75.33      2.07 o
   0   4  18       11.17       11.37      0.97 o
   1   4  18       16.30       12.82      0.94 o
   2   4  18        0.84        0.92      0.70 o
   3   4  18       65.43       64.66      1.56 o
   4   4  18      149.37      139.94      2.69 o
   5   4  18       42.87       36.41      2.03 o
   6   4  18        3.85        0.97      1.15 o
  -7   5  18        6.23        5.70      2.58 o
  -6   5  18        0.21       -1.41      1.52 o
  -5   5  18        4.00        3.87      2.23 o
  -4   5  18        2.11        3.57      1.41 o
  -3   5  18        0.05       -0.97      0.97 o
  -2   5  18        9.12        9.61      1.42 o
  -1   5  18       32.33       27.40      1.67 o
   0   5  18        7.74       10.92      1.24 o
   1   5  18        4.03        4.78      1.09 o
   2   5  18       20.01       19.33      1.37 o
   3   5  18        0.54        2.51      1.21 o
   4   5  18       57.40       67.74      2.35 o
  -2   6  18       10.63       11.34      2.14 o
  -1   6  18       49.76       56.49      3.40 o
 -11   0  19       31.78       32.15      5.13 o
  -9   0  19        0.07        2.17      1.47 o
  -7   0  19        0.00       -0.28      0.96 o
  -5   0  19        0.10       -0.67      0.67 o
  -3   0  19      148.30      139.90      2.67 o
  -1   0  19      530.77      508.71      8.36 o
   1   0  19      213.19      201.99      4.95 o
   3   0  19      244.95      254.60     13.51 o
   5   0  19       42.27       40.92      5.76 o
   7   0  19       29.63       34.22      1.52 o
 -11   1  19       14.96       19.20      3.20 o
 -10   1  19       13.15       13.56      2.27 o
  -9   1  19        0.21       -0.15      1.15 o
  -8   1  19        5.62        5.96      1.30 o
  -7   1  19       69.12       74.77      1.90 o
  -6   1  19       32.60       37.21      1.34 o
  -5   1  19       14.03       10.52      0.76 o
  -4   1  19       20.03       22.11      0.84 o
  -3   1  19       59.10       60.53      1.29 o
  -2   1  19       81.31       79.99      1.35 o
  -1   1  19       43.01       44.89      1.07 o
   0   1  19        2.76        2.16      0.41 o
   1   1  19      181.58      174.74      2.81 o
   2   1  19       62.38       61.16      3.59 o
   3   1  19       18.72       17.69      1.07 o
   4   1  19       84.86       84.89      3.15 o
   5   1  19      155.58      152.75      2.74 o
   6   1  19       34.28       33.91      1.71 o
   7   1  19        6.55        7.02      0.59 o
   8   1  19        6.57        7.54      0.71 o
 -10   2  19        0.00        1.86      2.16 o
  -9   2  19       29.95       33.42      3.57 o
  -8   2  19        0.46        1.51      1.58 o
  -7   2  19       43.91       47.50      1.80 o
  -6   2  19        4.93        5.58      0.96 o
  -5   2  19       12.86       14.73      1.03 o
  -4   2  19        0.31        1.46      0.67 o
  -3   2  19        6.83       11.26      0.78 o
  -2   2  19        8.34        8.16      0.62 o
  -1   2  19       54.69       46.69      1.02 o
   0   2  19       10.09       10.75      0.58 o
   1   2  19       45.56       46.83      1.02 o
   2   2  19      122.71      110.68      1.68 o
   3   2  19       22.83       21.42      0.96 o
   4   2  19        0.15       -0.54      0.54 o
   5   2  19       47.94       44.30      1.08 o
   6   2  19       15.29       15.40      0.78 o
   7   2  19       45.22       50.60      1.42 o
  -9   3  19        6.40        2.38      2.15 o
  -8   3  19        0.61        1.40      1.41 o
  -7   3  19        0.32        0.55      1.42 o
  -6   3  19        3.49        3.58      0.97 o
  -5   3  19       12.10        8.29      1.01 o
  -4   3  19      162.39      145.55      2.85 o
  -3   3  19       69.98       70.99      1.93 o
  -2   3  19       94.64       96.27      2.02 o
  -1   3  19        0.69        0.72      0.62 o
   0   3  19        0.08        0.16      0.49 o
   1   3  19       39.36       36.93      1.01 o
   2   3  19        2.76        4.63      0.65 o
   3   3  19       32.24       34.67      1.42 o
   4   3  19       33.00       34.22      1.15 o
   5   3  19      176.13      181.93      2.95 o
   6   3  19        0.31        0.09      0.87 o
   7   3  19       42.72       47.16      2.01 o
  -8   4  19        5.91        2.12      3.85 o
  -7   4  19        4.48        3.13      1.47 o
  -6   4  19       15.99       20.63      1.75 o
  -5   4  19        0.25        2.43      1.12 o
  -4   4  19      108.43      101.41      2.48 o
  -3   4  19       47.37       47.37      2.23 o
  -2   4  19        9.41        8.13      1.11 o
  -1   4  19        2.41        0.22      0.86 o
   0   4  19        4.96        5.69      0.86 o
   1   4  19       47.34       52.59      1.58 o
   2   4  19        0.58        0.64      0.68 o
   3   4  19       15.97       18.54      1.18 o
   4   4  19      143.19      138.88      2.92 o
   5   4  19        5.71        3.33      1.00 o
  -6   5  19        0.11       -1.45      1.45 o
  -5   5  19       27.51       25.61      2.48 o
  -4   5  19        5.49       10.18      2.18 o
  -3   5  19        0.36       -1.23      1.23 o
  -2   5  19       18.61       22.02      1.77 o
  -1   5  19        8.53       13.01      1.48 o
   0   5  19        0.26       -0.15      0.96 o
   1   5  19        0.21       -0.61      0.93 o
   2   5  19        0.35       -0.35      0.94 o
   3   5  19       58.29       74.08      2.23 o
 -10   0  20       15.37       13.61      4.02 o
  -8   0  20        0.15       -0.30      1.80 o
  -6   0  20        9.00       10.50      1.38 o
  -4   0  20       17.56       19.67      1.32 o
  -2   0  20      335.04      366.10      5.82 o
   0   0  20       24.77       24.94      1.11 o
   2   0  20        5.47        7.36      3.92 o
   4   0  20      200.54      192.14     11.81 o
   6   0  20        0.31        0.87      3.53 o
 -10   1  20        0.83        2.93      2.14 o
  -9   1  20        6.37        6.53      1.55 o
  -8   1  20        2.65        2.57      1.62 o
  -7   1  20       13.61       15.05      1.14 o
  -6   1  20       57.04       62.63      1.81 o
  -5   1  20        3.04        4.15      0.74 o
  -4   1  20       16.53       18.67      0.96 o
  -3   1  20       32.16       31.67      1.18 o
  -2   1  20        2.68        2.06      0.48 o
  -1   1  20       18.55       18.64      0.63 o
   0   1  20       95.55      100.63      1.50 o
   1   1  20       59.11       61.39      2.31 o
   2   1  20      385.17      398.04      7.13 o
   3   1  20       69.18       61.15      2.32 o
   4   1  20       36.80       33.89      2.07 o
   5   1  20       16.89       19.18      1.08 o
   6   1  20        3.20        5.00      0.79 o
   7   1  20        2.84        2.85      0.66 o
 -10   2  20        0.06        2.31      2.40 o
  -9   2  20        2.53        4.15      1.49 o
  -8   2  20       41.58       47.27      2.60 o
  -7   2  20        2.29        1.18      0.92 o
  -6   2  20       28.36       24.08      1.28 o
  -5   2  20       44.27       42.84      1.47 o
  -4   2  20      154.60      146.07      2.81 o
  -3   2  20       44.34       42.13      1.36 o
  -2   2  20        0.02       -0.08      0.51 o
  -1   2  20       13.89       13.22      0.67 o
   0   2  20       26.32       23.95      0.84 o
   1   2  20       74.03       67.51      1.23 o
   2   2  20      271.54      265.73      4.26 o
   3   2  20       30.04       30.68      1.19 o
   4   2  20       26.66       26.07      1.02 o
   5   2  20       11.72       13.84      0.81 o
   6   2  20        0.35        0.18      0.55 o
   7   2  20        3.62        4.25      0.72 o
  -9   3  20        2.68       -1.65      2.25 o
  -8   3  20        2.53        2.64      1.72 o
  -7   3  20        4.07        4.93      1.51 o
  -6   3  20        0.03       -0.82      0.82 o
  -5   3  20       45.63       40.59      1.61 o
  -4   3  20      264.70      227.43      4.26 o
  -3   3  20        7.88        8.39      1.07 o
  -2   3  20        7.16        5.70      0.86 o
  -1   3  20        6.24        9.01      0.84 o
   0   3  20       10.25       12.96      0.73 o
   1   3  20        7.79        6.45      0.70 o
   2   3  20       34.19       33.76      1.10 o
   3   3  20       23.03       21.87      0.93 o
   4   3  20       77.57       78.51      2.01 o
   5   3  20        0.40        1.97      0.76 o
   6   3  20       26.54       28.72      1.43 o
  -8   4  20       16.25       18.33      3.06 o
  -7   4  20        0.20        2.65      1.63 o
  -6   4  20        3.41        6.70      2.55 o
  -5   4  20       96.94      103.64      3.07 o
  -4   4  20      279.81      247.46      5.23 o
  -3   4  20        0.41        0.92      1.02 o
  -2   4  20       17.54       17.03      1.31 o
  -1   4  20        1.97        1.54      0.88 o
   0   4  20        0.39       -0.73      0.93 o
   1   4  20       39.91       42.82      1.47 o
   2   4  20       69.95       67.78      1.98 o
   3   4  20       58.37       68.57      2.02 o
   4   4  20       50.91       54.28      1.83 o
   5   4  20       15.20       14.51      1.27 o
  -5   5  20       16.42       20.95      2.26 o
  -4   5  20       60.01       62.20      3.45 o
  -3   5  20       20.98       22.94      2.06 o
  -2   5  20        0.14        0.44      1.18 o
  -1   5  20       16.83       22.48      1.70 o
   0   5  20       16.48       21.12      1.47 o
   1   5  20        0.82       -0.05      0.97 o
   2   5  20        2.69        0.47      0.99 o
  -9   0  21       28.85       30.79      4.38 o
  -7   0  21       23.56       26.62      2.26 o
  -5   0  21        0.52       -0.83      0.83 o
  -3   0  21      112.80      109.30      2.53 o
  -1   0  21       21.34       24.13      1.04 o
   1   0  21      241.16      250.02      4.34 o
   3   0  21       20.98       21.06      4.99 o
   5   0  21       11.69       17.33      5.04 o
   7   0  21        7.48        6.09      0.89 o
 -10   1  21        2.61        2.22      2.24 o
  -9   1  21        1.36        0.81      1.42 o
  -8   1  21        2.78        2.81      1.43 o
  -7   1  21      292.37      279.47      4.39 o
  -6   1  21       99.28       97.61      2.17 o
  -5   1  21        3.36        3.33      0.87 o
  -4   1  21       21.89       26.27      1.18 o
  -3   1  21      167.70      172.00      2.59 o
  -2   1  21        0.10        0.42      0.48 o
  -1   1  21       21.52       19.68      0.65 o
   0   1  21       11.82       14.58      0.74 o
   1   1  21      541.09      539.49      6.67 o
   2   1  21      229.97      234.03      5.91 o
   3   1  21       24.42       24.67      2.39 o
   4   1  21        0.89       -0.68      0.68 o
   5   1  21      109.69      102.18      5.49 o
   6   1  21        3.41        2.84      0.74 o
   7   1  21       50.39       57.68      1.86 o
  -9   2  21        0.15        0.87      1.57 o
  -8   2  21       16.49       16.38      2.43 o
  -7   2  21        3.88        2.70      1.10 o
  -6   2  21       98.47       96.55      2.25 o
  -5   2  21        4.54        5.21      0.86 o
  -4   2  21       25.87       22.95      1.34 o
  -3   2  21       91.36       85.87      1.88 o
  -2   2  21        1.73        1.17      0.55 o
  -1   2  21       19.74       24.51      0.83 o
   0   2  21       20.82       22.17      0.82 o
   1   2  21        1.69        0.57      0.44 o
   2   2  21       36.65       35.75      1.45 o
   3   2  21        7.62        8.73      0.78 o
   4   2  21       16.50       18.25      0.93 o
   5   2  21       40.91       46.19      1.42 o
   6   2  21        1.06       -0.32      0.54 o
  -9   3  21        0.35       -1.17      2.11 o
  -8   3  21        0.34        0.26      1.54 o
  -7   3  21        0.15       -1.27      1.27 o
  -6   3  21        0.01       -0.90      0.90 o
  -5   3  21        0.76       -0.32      0.84 o
  -4   3  21       22.68       23.77      1.47 o
  -3   3  21        4.67        8.48      1.04 o
  -2   3  21        1.91        2.09      0.78 o
  -1   3  21       13.68       12.99      0.90 o
   0   3  21       11.18       10.66      0.69 o
   1   3  21        0.15        0.09      0.62 o
   2   3  21        3.31        2.53      0.65 o
   3   3  21        9.30        9.52      0.76 o
   4   3  21        7.83        9.43      0.92 o
   5   3  21       69.67       73.55      1.85 o
  -7   4  21        5.84        9.71      1.85 o
  -6   4  21       18.83       20.57      2.31 o
  -5   4  21        0.11        4.31      1.16 o
  -4   4  21       91.03       84.01      2.86 o
  -3   4  21        9.47        9.43      1.26 o
  -2   4  21        1.59        0.40      0.93 o
  -1   4  21       39.94       45.39      1.79 o
   0   4  21        0.03       -0.76      0.76 o
   1   4  21       11.92       11.13      0.99 o
   2   4  21       25.85       25.62      1.39 o
   3   4  21        1.39        0.93      0.97 o
   4   4  21        3.26        3.76      0.99 o
  -4   5  21        7.80        6.29      1.94 o
  -3   5  21       33.18       37.61      2.42 o
  -2   5  21       18.94       19.54      1.81 o
  -1   5  21        3.12        2.68      1.27 o
   0   5  21        1.37        3.16      1.14 o
   1   5  21       16.05       20.74      1.42 o
 -10   0  22        4.09        9.73      3.78 o
  -8   0  22       28.78       28.63      3.08 o
  -6   0  22        0.38       -0.24      1.08 o
  -4   0  22        4.64        5.24      1.23 o
  -2   0  22       36.71       34.30      1.25 o
   0   0  22        7.40        9.88      1.36 o
   2   0  22      363.70      334.51      7.77 o
   4   0  22       13.62       14.09      4.94 o
   6   0  22       65.75       79.65      8.62 o
 -10   1  22        0.37        2.66      2.11 o
  -9   1  22        0.69        2.21      1.47 o
  -8   1  22        3.50        2.59      1.43 o
  -7   1  22       86.25       94.96      2.48 o
  -6   1  22       74.12       91.04      2.12 o
  -5   1  22       31.03       34.66      1.37 o
  -4   1  22        1.45        0.46      0.72 o
  -3   1  22        2.08        2.16      0.64 o
  -2   1  22       26.63       32.27      0.96 o
  -1   1  22        3.26        3.93      0.48 o
   0   1  22       17.86       13.90      0.77 o
   1   1  22       40.22       47.08      1.39 o
   2   1  22       11.80       13.06      0.89 o
   3   1  22       66.41       66.24      1.94 o
   4   1  22       15.95       12.05      1.44 o
   5   1  22        7.67        7.78      0.92 o
   6   1  22       11.53       13.32      0.96 o
  -9   2  22       13.63       12.45      2.69 o
  -8   2  22       16.90       12.63      1.77 o
  -7   2  22       55.73       50.99      2.29 o
  -6   2  22      170.74      168.51      3.08 o
  -5   2  22       22.07       19.29      1.36 o
  -4   2  22        0.35       -0.12      0.81 o
  -3   2  22       20.38       22.34      1.15 o
  -2   2  22        5.56        6.05      0.72 o
  -1   2  22        0.07        0.34      0.48 o
   0   2  22       81.63       84.98      1.65 o
   1   2  22       23.46       19.17      0.88 o
   2   2  22        0.15        0.38      0.54 o
   3   2  22        0.02        0.06      0.63 o
   4   2  22       33.76       35.50      1.23 o
   5   2  22        4.66        7.32      0.76 o
   6   2  22        1.07        0.52      0.63 o
  -8   3  22        6.18        6.75      1.80 o
  -7   3  22        2.60        1.35      1.96 o
  -6   3  22        6.55        9.42      1.20 o
  -5   3  22        8.41        7.14      1.18 o
  -4   3  22        6.20        5.05      1.07 o
  -3   3  22        0.60        0.75      0.86 o
  -2   3  22      115.76      112.39      2.42 o
  -1   3  22        4.01        3.15      0.74 o
   0   3  22       48.37       43.79      1.20 o
   1   3  22       34.55       29.89      1.16 o
   2   3  22       18.27       21.10      0.97 o
   3   3  22        3.09        1.99      0.78 o
   4   3  22        0.00       -0.73      0.73 o
   5   3  22        0.10        0.48      0.74 o
  -7   4  22        5.91       10.22      2.04 o
  -6   4  22       59.38       64.28      4.42 o
  -5   4  22       40.68       45.99      3.95 o
  -4   4  22       13.77       18.31      1.69 o
  -3   4  22        4.99        6.33      1.18 o
  -2   4  22        2.04        0.59      0.95 o
  -1   4  22       45.83       48.28      1.84 o
   0   4  22        2.62        3.16      0.92 o
   1   4  22        2.12        0.82      1.02 o
   2   4  22        1.58        0.27      1.27 o
   3   4  22       14.36       16.50      1.54 o
  -3   5  22        8.96       12.06      1.77 o
  -2   5  22       51.25       63.19      2.57 o
  -1   5  22        0.33       -1.39      1.39 o
   0   5  22        9.88       14.33      1.90 o
  -9   0  23        1.48        1.43      2.49 o
  -7   0  23      147.19      162.07      4.36 o
  -5   0  23        3.27        1.83      1.76 o
  -3   0  23       17.92       11.89      1.18 o
  -1   0  23        4.36        4.28      0.66 o
   1   0  23        6.71        9.72      0.88 o
   5   0  23        5.37        5.52      4.60 o
  -9   1  23        0.02        0.19      1.54 o
  -8   1  23        2.05        3.02      1.49 o
  -7   1  23      103.34      115.52      2.74 o
  -6   1  23       19.83       25.85      1.27 o
  -5   1  23       89.76      100.15      2.50 o
  -4   1  23       89.35       86.35      2.19 o
  -3   1  23      123.01      129.09      2.32 o
  -2   1  23        0.44        0.98      0.55 o
  -1   1  23       46.44       50.84      1.16 o
   0   1  23        1.97        2.52      0.61 o
   1   1  23        8.36        6.71      0.65 o
   2   1  23        0.08       -0.38      0.56 o
   3   1  23       67.70       62.97      1.69 o
   4   1  23       21.22       19.96      1.20 o
   5   1  23       30.12       30.05      1.62 o
   6   1  23        3.42        3.12      0.80 o
  -9   2  23        0.80        1.58      1.96 o
  -8   2  23       19.79       26.87      2.11 o
  -7   2  23        2.23       -0.01      1.20 o
  -6   2  23       12.72       13.69      1.10 o
  -5   2  23       46.53       48.68      1.89 o
  -4   2  23        5.27        5.30      0.99 o
  -3   2  23       19.01       24.78      1.33 o
  -2   2  23        4.27        3.86      0.69 o
  -1   2  23        1.49       -0.59      0.59 o
   0   2  23       24.78       21.50      0.91 o
   1   2  23        0.01        0.00      0.58 o
   2   2  23        2.17        1.63      0.58 o
   3   2  23       30.54       32.65      1.29 o
   4   2  23        7.99        5.95      0.78 o
   5   2  23        4.70        5.29      0.95 o
  -8   3  23        2.26        1.30      1.46 o
  -7   3  23        3.75        1.92      1.43 o
  -6   3  23        0.63       -0.49      1.57 o
  -5   3  23        3.65        5.22      1.15 o
  -4   3  23       12.92       12.77      1.26 o
  -3   3  23       15.69       17.86      1.28 o
  -2   3  23       40.70       41.98      1.63 o
  -1   3  23        3.38        4.54      0.84 o
   0   3  23       23.83       25.31      1.17 o
   1   3  23        3.06        3.18      0.74 o
   2   3  23       24.14       25.62      1.05 o
   3   3  23       19.80       18.48      1.10 o
   4   3  23        0.26       -0.44      0.73 o
  -6   4  23        0.01       -0.34      3.24 o
  -5   4  23        1.81        4.27      2.00 o
  -4   4  23       15.12       17.31      2.11 o
  -3   4  23        0.00       -0.39      0.99 o
  -2   4  23       15.63       15.74      1.32 o
  -1   4  23        2.28        2.12      1.06 o
   0   4  23       41.12       39.99      1.61 o
   1   4  23        2.28        0.42      1.15 o
   2   4  23        6.47        3.83      1.11 o
  -8   0  24        0.84        1.16      2.05 o
  -6   0  24        1.96        2.66      1.45 o
  -4   0  24       15.88       13.74      2.04 o
  -2   0  24        0.58       -0.27      0.77 o
   0   0  24      109.58      107.24      2.56 o
   2   0  24       19.36       19.71      1.03 o
   4   0  24       63.54       85.66      8.91 o
  -9   1  24        0.83        0.70      1.99 o
  -8   1  24        1.21        2.23      1.38 o
  -7   1  24        8.10        9.61      1.32 o
  -6   1  24        0.00        0.46      0.89 o
  -5   1  24        0.01        1.59      0.92 o
  -4   1  24        3.67        2.26      0.88 o
  -3   1  24       34.58       39.33      1.39 o
  -2   1  24       82.08       71.37      1.49 o
  -1   1  24        5.74        7.57      0.61 o
   0   1  24       23.46       30.06      1.07 o
   1   1  24       55.14       51.83      1.31 o
   2   1  24        0.27        0.65      0.60 o
   3   1  24       24.43       24.41      1.17 o
   4   1  24       28.42       24.74      1.33 o
   5   1  24        4.14        3.39      0.89 o
  -8   2  24       11.81       11.85      2.03 o
  -7   2  24        4.89        5.07      1.31 o
  -6   2  24       17.97       15.24      1.49 o
  -5   2  24        3.13        2.75      1.01 o
  -4   2  24       29.12       30.38      1.50 o
  -3   2  24        1.23        2.14      0.87 o
  -2   2  24        0.30        1.69      0.71 o
  -1   2  24        0.10       -0.28      0.64 o
   0   2  24       18.03       15.80      0.93 o
   1   2  24        5.63        3.89      0.67 o
   2   2  24       36.58       37.21      1.14 o
   3   2  24        4.96        4.74      0.64 o
   4   2  24       61.60       64.40      1.80 o
  -7   3  24        2.15       -1.64      1.72 o
  -6   3  24        1.30        1.15      1.55 o
  -5   3  24        0.05       -0.48      1.12 o
  -4   3  24        0.06        0.47      0.95 o
  -3   3  24       15.62       15.54      1.25 o
  -2   3  24        3.10        3.12      0.92 o
  -1   3  24        1.18        1.06      0.73 o
   0   3  24        7.00       10.34      0.98 o
   1   3  24        4.70        4.77      0.75 o
   2   3  24       22.89       27.10      1.26 o
   3   3  24        3.89        4.30      0.85 o
  -5   4  24       51.86       44.23      3.53 o
  -4   4  24       12.40       13.67      1.55 o
  -3   4  24       14.26       16.13      1.53 o
  -2   4  24        6.18        9.62      1.30 o
  -1   4  24        1.12        0.02      0.93 o
   0   4  24        2.59        2.69      0.80 o
   1   4  24        1.42        0.38      0.99 o
  -7   0  25       17.17       21.23      2.06 o
  -5   0  25       28.61       31.40      2.17 o
  -3   0  25        2.39        0.55      1.06 o
  -1   0  25       12.91       17.55      1.42 o
   1   0  25      409.46      429.99      7.32 o
   5   0  25        3.01        3.24      4.84 o
  -8   1  25        3.44        4.42      1.49 o
  -7   1  25        9.93        8.52      1.43 o
  -6   1  25       14.64       15.60      1.33 o
  -5   1  25       27.07       30.61      1.56 o
  -4   1  25        0.84        2.13      0.91 o
  -3   1  25       13.07       15.65      1.11 o
  -2   1  25        3.70        4.92      0.69 o
  -1   1  25        6.23        5.26      0.63 o
   0   1  25       47.51       45.98      1.32 o
   1   1  25       83.93       87.79      1.72 o
   2   1  25       66.89       65.77      1.56 o
   3   1  25        8.29        5.15      1.00 o
   4   1  25       11.12       10.91      1.10 o
  -7   2  25        2.50       -1.67      1.67 o
  -6   2  25        8.33        6.44      1.31 o
  -5   2  25       17.50       12.77      1.27 o
  -4   2  25       36.07       33.62      1.58 o
  -3   2  25       38.19       41.37      1.62 o
  -2   2  25        5.07        3.70      0.76 o
  -1   2  25        2.67        3.17      0.73 o
   0   2  25       15.64       14.55      1.02 o
   1   2  25       15.10       20.95      1.01 o
   2   2  25        0.09       -0.56      0.60 o
   3   2  25       47.50       47.24      1.24 o
   4   2  25        0.60        1.23      0.73 o
  -6   3  25        9.24       12.80      2.01 o
  -5   3  25        0.04       -1.02      1.02 o
  -4   3  25        0.07        0.74      0.97 o
  -3   3  25        2.00        2.61      0.97 o
  -2   3  25        1.91        1.08      0.86 o
  -1   3  25        0.01       -0.36      0.87 o
   0   3  25        0.12       -0.37      0.75 o
   1   3  25       34.01       33.55      1.25 o
   2   3  25       14.82       21.09      1.18 o
  -3   4  25        0.09        1.14      1.12 o
  -2   4  25       11.07       13.76      1.29 o
  -1   4  25        9.59       11.99      1.17 o
  -8   0  26      147.81      161.60      6.85 o
  -6   0  26        0.58        0.17      1.39 o
  -4   0  26       36.55       44.37      2.41 o
  -2   0  26        3.07        2.06      0.97 o
   0   0  26      421.95      452.31      9.14 o
   2   0  26       13.75       19.50      1.15 o
  -7   1  26       69.05       70.28      3.01 o
  -6   1  26        0.58        1.58      1.06 o
  -5   1  26       17.42       17.98      1.36 o
  -4   1  26       63.73       59.51      1.94 o
  -3   1  26        1.55        1.38      0.84 o
  -2   1  26        6.64       10.32      0.80 o
  -1   1  26        0.68       -0.32      0.65 o
   0   1  26        0.01       -0.56      0.66 o
   1   1  26       97.71       91.91      1.80 o
   2   1  26        0.75        1.40      0.55 o
   3   1  26        7.55        6.66      1.12 o
   4   1  26        8.96       17.92      6.15 o
  -7   2  26        0.17       -0.38      1.58 o
  -6   2  26        2.04        2.90      1.22 o
  -5   2  26        0.80       -0.04      0.96 o
  -4   2  26        9.22       12.36      1.21 o
  -3   2  26        1.23        1.59      0.89 o
  -2   2  26        0.40        0.20      0.72 o
  -1   2  26        0.36        0.08      0.68 o
   0   2  26       15.96       18.74      1.12 o
   1   2  26        9.84        9.70      1.16 o
   2   2  26        8.70        9.69      0.80 o
   3   2  26        3.93        3.84      0.66 o
  -5   3  26        0.00       -0.67      1.07 o
  -4   3  26        0.08       -0.54      0.97 o
  -3   3  26        1.47        1.01      0.96 o
  -2   3  26       10.52       13.25      1.15 o
  -1   3  26        8.80       10.06      1.14 o
   0   3  26       14.10       15.94      2.14 o
   1   3  26        8.50        8.89      1.13 o
  -7   0  27      100.73      117.63      5.43 o
  -5   0  27        0.03        1.34      1.44 o
  -3   0  27        0.02        1.26      1.10 o
  -1   0  27        2.26       -0.09      1.04 o
   1   0  27       43.99       50.55      2.01 o
   3   0  27        1.21        4.41      1.40 o
  -7   1  27       23.45       28.40      2.18 o
  -6   1  27        7.44        8.33      1.27 o
  -5   1  27        0.46        1.62      1.02 o
  -4   1  27        8.96       10.08      1.12 o
  -3   1  27        0.20        0.73      0.80 o
  -2   1  27        0.52        0.05      0.72 o
  -1   1  27        0.01       -0.53      0.71 o
   0   1  27       29.26       29.54      1.15 o
   1   1  27       34.73       32.41      1.12 o
   2   1  27       15.02       17.12      0.76 o
   3   1  27        2.42        0.77      1.69 o
  -6   2  27        0.60       -1.29      1.29 o
  -5   2  27        5.74        5.43      2.17 o
  -4   2  27        0.41        0.04      0.94 o
  -3   2  27       42.59       47.75      1.74 o
  -2   2  27        5.90        9.04      1.10 o
  -1   2  27        1.16        1.00      0.73 o
   0   2  27        1.88        1.98      0.81 o
   1   2  27       21.55       25.22      1.59 o
   2   2  27        6.23        7.41      0.83 o
  -3   3  27        1.73        0.89      0.94 o
  -2   3  27       13.27       16.80      1.19 o
  -1   3  27       37.13       37.42      1.73 o
  -6   0  28       53.21       69.24      3.32 o
  -4   0  28        3.50        2.15      1.36 o
  -2   0  28       10.28       14.43      1.87 o
   0   0  28        3.40        8.95      1.35 o
   2   0  28        3.01        2.87      0.87 o
  -5   1  28       19.23       18.45      1.42 o
  -4   1  28        0.65       -0.12      0.92 o
  -3   1  28        5.75        5.67      0.90 o
  -2   1  28        0.54        1.11      0.82 o
  -1   1  28        0.77        1.70      0.86 o
   0   1  28        4.13        2.91      0.91 o
   1   1  28        0.05        0.57      0.63 o
  -4   2  28       25.47       25.57      1.49 o
  -3   2  28       21.02       27.46      1.39 o
  -2   2  28        0.56        2.22      0.94 o
  -1   2  28        2.34        2.29      1.07 o
   0   2  28        0.26       -0.43      0.84 o
  -3   0  29       15.08       12.67      1.44 o
  -1   0  29        0.13        3.39      1.47 o
  -4   1  29       11.89       14.18      1.22 o
  -3   1  29        5.58        3.58      0.87 o
  -2   1  29        0.43        0.64      1.48 o
  -1   1  29       14.64       15.69      1.58 o
 
